# Supplementary material for: Clinical metagenomic identification of Balamuthia mandrillaris encephalitis and assembly of the draft genome: the continuing case for reference genome sequencing
Source: Genome Med. 2015 Dec 1;7:113. doi: 10.1186/s13073-015-0235-2 (PMC4665321; doi:10.1186/s13073-015-0235-2)
Supplement: Supplementary file 1 — SURPI clinical metagenomic results (XLSX 390 kb) [file 13073_2015_235_MOESM1_ESM.xlsx]

## Sheet: Summary
Table S1. SURPI clinical metagenomic results. Sequencing statistics
SNAP to NCBI nt collection with the addition of the newly assembled balamuthia genome
Read Type	Brain-Biopsy_Day6 37	CSF_RNA_Day6 39	CSF_DNA_Day6 42	CSF_RNA_Day1 74	CSF_DNA_Day1 76	Total
Raw Data	3482508	2813691	3714322	13990057	12630554	36631132
Preprocessed	2983615	2431576	3393492	13028304	12219616	34056603
Human Matched	2635689	1737597	3168324	11683667	11996258	31221535
Human Unmatched	347926	693979	225168	1344637	223358	2835068
NT Matched	20017	219127	18905	117771	44230	420050
Virus	49	2002	1	996	1	3049
Bacteria	2693	57390	188	12086	69	72426
Balamuthia mandrillaris	30	79928	926	0	9	80893
SNAP to NCBI nt collection
Read Type	Brain-Biopsy_Day6 37	CSF_RNA_Day6 39	CSF_DNA_Day6 42	CSF_RNA_Day1 74	CSF_DNA_Day1 76	Total
Raw Data	3482508	2813691	3714322	13990057	12630554	36631132
Preprocessed	2983615	2431576	3393492	13028304	12219616	34056603
Human Matched	2635689	1737597	3168324	11683667	11996258	31221535
Human Unmatched	347926	693979	225168	1344637	223358	2835068
NT Matched	19996	203801	17878	117771	44221	403667
Virus	49	2002	1	996	1	3049
Bacteria	2693	57412	188	12086	69	72448
Balamuthia mandrillaris	8	20145	13	0	0	20166

## Sheet: parasites (NT)
Reads aligning to entries in genbank which are ranked as Eukaryota but not Chordata, and not Viridiplantae following alignment to all of NCBI nt (edit distance cutoff 6). Table representing read counts (A) or fraction of reads in this category (B)
A.	species	genus	family	tag	Brain-Biopsy_Day6 37	CSF_RNA_Day6 39	CSF_DNA_Day6 42	CSF_RNA_Day1 74	CSF_DNA_Day1 76		B.	species	genus	family	tag	Brain-Biopsy_Day6 37	CSF_RNA_Day6 39	CSF_DNA_Day6 42	CSF_RNA_Day1 74	CSF_DNA_Day1 76
			Acanthochitonidae		0	28	0	0	0					Acanthochitonidae		0	0.000506137	0	0	0
			Acanthocystidae		0	10	0	0	0					Acanthocystidae		0	0.000180763	0	0	0
			Acanthogorgiidae		0	1	0	0	0					Acanthogorgiidae		0	1.80763e-05	0	0	0
	uncultured Acaulospora		Acaulosporaceae		0	1	0	0	0			uncultured Acaulospora		Acaulosporaceae		0	1.80763e-05	0	0	0
			Acaulosporaceae		0	134	0	1	0					Acaulosporaceae		0	0.00242223	0	0.00112486	0
	Didymobothrium rudolphii	Didymobothrium	Acrobothriidae		0	0	0	1	0			Didymobothrium rudolphii	Didymobothrium	Acrobothriidae		0	0	0	0.00112486	0
			Acrochaetiaceae		0	5	0	0	0					Acrochaetiaceae		0	9.03816e-05	0	0	0
	Astreopora gracilis	Astreopora	Acroporidae		0	1	0	0	0			Astreopora gracilis	Astreopora	Acroporidae		0	1.80763e-05	0	0	0
	Synhalcurias elegans	Synhalcurias	Actinernidae		0	0	0	2	0			Synhalcurias elegans	Synhalcurias	Actinernidae		0	0	0	0.00224972	0
			Actinernidae		0	7	0	1	0					Actinernidae		0	0.000126534	0	0.00112486	0
	Actinia fragacea	Actinia	Actiniidae		0	1	0	0	0			Actinia fragacea	Actinia	Actiniidae		0	1.80763e-05	0	0	0
	Glyphoperidium bursa	Glyphoperidium	Actiniidae		0	0	0	1	0			Glyphoperidium bursa	Glyphoperidium	Actiniidae		0	0	0	0.00112486	0
	Isosicyonis striata	Isosicyonis	Actiniidae		0	0	0	1	0			Isosicyonis striata	Isosicyonis	Actiniidae		0	0	0	0.00112486	0
			Actiniidae		0	5	0	1	0					Actiniidae		0	9.03816e-05	0	0.00112486	0
			Actinostolidae		0	242	0	0	0					Actinostolidae		0	0.00437447	0	0	0
			Acuariidae		0	0	0	1	0					Acuariidae		0	0	0	0.00112486	0
			Agaricaceae		0	37	0	0	0					Agaricaceae		0	0.000668824	0	0	0
	Aglaophenia harpago	Aglaophenia	Aglaopheniidae		0	1	0	0	0			Aglaophenia harpago	Aglaophenia	Aglaopheniidae		0	1.80763e-05	0	0	0
	uncultured Fissuroma		Aigialaceae		0	1	0	0	0			uncultured Fissuroma		Aigialaceae		0	1.80763e-05	0	0	0
	Ailoscolex lacteospumosus	Ailoscolex	Ailoscolecidae		0	0	0	1	0			Ailoscolex lacteospumosus	Ailoscolex	Ailoscolecidae		0	0	0	0.00112486	0
	Albugo laibachii	Albugo	Albuginaceae		0	2	0	2	0			Albugo laibachii	Albugo	Albuginaceae		0	3.61526e-05	0	0.00224972	0
		Albugo	Albuginaceae		0	40	0	0	0				Albugo	Albuginaceae		0	0.000723053	0	0	0
			Albuginaceae		0	62	0	0	0					Albuginaceae		0	0.00112073	0	0	0
	Anthomastus sp.	Anthomastus	Alcyoniidae		0	0	0	1	0			Anthomastus sp.	Anthomastus	Alcyoniidae		0	0	0	0.00112486	0
	Alloascoidea africana	Alloascoidea	Alloascoideaceae		0	4	0	0	0			Alloascoidea africana	Alloascoidea	Alloascoideaceae		0	7.23053e-05	0	0	0
			Alloascoideaceae		0	1	0	0	0					Alloascoideaceae		0	1.80763e-05	0	0	0
			Allodiscocotylidae		0	0	0	1	0					Allodiscocotylidae		0	0	0	0.00112486	0
	Amanita afrospinosa	Amanita	Amanitaceae		0	3	0	0	0			Amanita afrospinosa	Amanita	Amanitaceae		0	5.4229e-05	0	0	0
			Amanitaceae		0	1	0	0	0					Amanitaceae		0	1.80763e-05	0	0	0
			Amaurobiidae		0	0	0	1	0					Amaurobiidae		0	0	0	0.00112486	0
	Ambispora gerdemannii	Ambispora	Ambisporaceae		0	1	0	0	0			Ambispora gerdemannii	Ambispora	Ambisporaceae		0	1.80763e-05	0	0	0
	uncultured Ambispora		Ambisporaceae		0	8	0	0	0			uncultured Ambispora		Ambisporaceae		0	0.000144611	0	0	0
	uncultured Ambisporaceae		Ambisporaceae		0	2	0	0	0			uncultured Ambisporaceae		Ambisporaceae		0	3.61526e-05	0	0	0
			Amidostomatidae		0	0	0	1	0					Amidostomatidae		0	0	0	0.00112486	0
	Amoebidium parasiticum	Amoebidium	Amoebidiaceae		0	1	0	0	0			Amoebidium parasiticum	Amoebidium	Amoebidiaceae		0	1.80763e-05	0	0	0
			Amoebidiaceae		0	1	0	0	0					Amoebidiaceae		0	1.80763e-05	0	0	0
			Ampharetidae		0	0	0	2	0					Ampharetidae		0	0	0	0.00224972	0
	Gigantolina magna	Gigantolina	Amphilinidae		0	0	0	1	0			Gigantolina magna	Gigantolina	Amphilinidae		0	0	0	0.00112486	0
			Amphinomidae		0	1	0	0	0					Amphinomidae		0	1.80763e-05	0	0	0
			Anaperidae		0	0	0	1	0					Anaperidae		0	0	0	0.00112486	0
			Ancylostomatidae		0	1	0	0	0					Ancylostomatidae		0	1.80763e-05	0	0	0
			Ancyrocephalidae		1	0	0	1	0					Ancyrocephalidae		0.0121951	0	0	0.00112486	0
		Ancyromonas	Ancyromonadidae		0	1	0	0	0				Ancyromonas	Ancyromonadidae		0	1.80763e-05	0	0	0
			Ancyromonadidae		0	135	0	0	0					Ancyromonadidae		0	0.0024403	0	0	0
			Annulatascaceae		0	1	0	0	0					Annulatascaceae		0	1.80763e-05	0	0	0
	Anoplostoma sp. BUS21	Anoplostoma	Anoplostomatidae		0	1	0	3	0			Anoplostoma sp. BUS21	Anoplostoma	Anoplostomatidae		0	1.80763e-05	0	0.00337458	0
			Antedonidae		0	1	0	0	0					Antedonidae		0	1.80763e-05	0	0	0
	Anthracoidea sclerotiformis	Anthracoidea	Anthracoideaceae		0	1	0	0	0			Anthracoidea sclerotiformis	Anthracoidea	Anthracoideaceae		0	1.80763e-05	0	0	0
			Anthracoideaceae		0	6	0	0	0					Anthracoideaceae		0	0.000108458	0	0	0
			Antipodactidae		0	54	0	0	0					Antipodactidae		0	0.000976121	0	0	0
			Aphanipathidae		0	1	0	0	0					Aphanipathidae		0	1.80763e-05	0	0	0
	Aplysia sp.	Aplysia	Aplysiidae		0	0	0	1	0			Aplysia sp.	Aplysia	Aplysiidae		0	0	0	0.00112486	0
			Aplysiidae		0	0	0	1	0					Aplysiidae		0	0	0	0.00112486	0
			Aplysinidae		0	0	0	1	0					Aplysinidae		0	0	0	0.00112486	0
		Amastigomonas	Apusomonadidae		0	1	0	0	0				Amastigomonas	Apusomonadidae		0	1.80763e-05	0	0	0
		Apusomonas	Apusomonadidae		0	23	0	0	0				Apusomonas	Apusomonadidae		0	0.000415755	0	0	0
			Apusomonadidae		0	35	0	1	0					Apusomonadidae		0	0.000632671	0	0.00112486	0
	Araneus diadematus	Araneus	Araneidae		0	0	0	3	0			Araneus diadematus	Araneus	Araneidae		0	0	0	0.00337458	0
			Araneidae		0	0	0	1	0					Araneidae		0	0	0	0.00112486	0
	uncultured Archaeospora		Archaeosporaceae		0	1	0	0	0			uncultured Archaeospora		Archaeosporaceae		0	1.80763e-05	0	0	0
			Archaeosporaceae		0	5	0	0	0					Archaeosporaceae		0	9.03816e-05	0	0	0
	Arenicola marina	Arenicola	Arenicolidae		0	2	0	0	0			Arenicola marina	Arenicola	Arenicolidae		0	3.61526e-05	0	0	0
			Arenicolidae		0	2	0	0	0					Arenicolidae		0	3.61526e-05	0	0	0
	Arion silvaticus	Arion	Arionidae		0	0	0	1	0			Arion silvaticus	Arion	Arionidae		0	0	0	0.00112486	0
	Armadillidium sp. JM-2004	Armadillidium	Armadillidiidae		0	0	0	2	0			Armadillidium sp. JM-2004	Armadillidium	Armadillidiidae		0	0	0	0.00224972	0
	Trichophyton rubrum	Trichophyton	Arthrodermataceae		0	5	0	0	0			Trichophyton rubrum	Trichophyton	Arthrodermataceae		0	9.03816e-05	0	0	0
			Arthrodermataceae		0	73	0	0	0					Arthrodermataceae		0	0.00131957	0	0	0
	Ascoidea tarda	Ascoidea	Ascoideaceae		0	1	0	0	0			Ascoidea tarda	Ascoidea	Ascoideaceae		0	1.80763e-05	0	0	0
			Ascoideaceae		0	4	0	0	0					Ascoideaceae		0	7.23053e-05	0	0	0
	Aspergillus clavatus	Aspergillus	Aspergillaceae		0	4	0	0	0			Aspergillus clavatus	Aspergillus	Aspergillaceae		0	7.23053e-05	0	0	0
	Aspergillus flavus	Aspergillus	Aspergillaceae		0	3	0	1	0			Aspergillus flavus	Aspergillus	Aspergillaceae		0	5.4229e-05	0	0.00112486	0
	Aspergillus fumigatus	Aspergillus	Aspergillaceae		1	3	0	1	0			Aspergillus fumigatus	Aspergillus	Aspergillaceae		0.0121951	5.4229e-05	0	0.00112486	0
	Aspergillus nidulans	Aspergillus	Aspergillaceae		1	0	0	2	0			Aspergillus nidulans	Aspergillus	Aspergillaceae		0.0121951	0	0	0.00224972	0
	Aspergillus niger	Aspergillus	Aspergillaceae		4	50	0	15	0			Aspergillus niger	Aspergillus	Aspergillaceae		0.0487805	0.000903816	0	0.0168729	0
	Aspergillus oryzae	Aspergillus	Aspergillaceae		0	37	0	6	0			Aspergillus oryzae	Aspergillus	Aspergillaceae		0	0.000668824	0	0.00674916	0
	Aspergillus terreus	Aspergillus	Aspergillaceae		0	14	0	0	0			Aspergillus terreus	Aspergillus	Aspergillaceae		0	0.000253068	0	0	0
		Aspergillus	Aspergillaceae		0	9	0	0	0				Aspergillus	Aspergillaceae		0	0.000162687	0	0	0
	Neosartorya fischeri	Neosartorya	Aspergillaceae		1	0	0	0	0			Neosartorya fischeri	Neosartorya	Aspergillaceae		0.0121951	0	0	0	0
	Penicillium rubens	Penicillium	Aspergillaceae		1	7	0	0	0			Penicillium rubens	Penicillium	Aspergillaceae		0.0121951	0.000126534	0	0	0
		Penicillium	Aspergillaceae		0	1	0	0	0				Penicillium	Aspergillaceae		0	1.80763e-05	0	0	0
			Aspergillaceae		2	33	0	2	0					Aspergillaceae		0.0243902	0.000596519	0	0.00224972	0
	Aspidogaster conchicola	Aspidogaster	Aspidogastridae		0	0	0	1	0			Aspidogaster conchicola	Aspidogaster	Aspidogastridae		0	0	0	0.00112486	0
	Asplanchna sieboldi	Asplanchna	Asplanchnidae		0	0	0	1	0			Asplanchna sieboldi	Asplanchna	Asplanchnidae		0	0	0	0.00112486	0
	Seuthes inermis	Seuthes	Assamiidae		0	0	0	1	0			Seuthes inermis	Seuthes	Assamiidae		0	0	0	0.00112486	0
	Stegnaster inflatus	Stegnaster	Asterinidae		0	0	0	1	0			Stegnaster inflatus	Stegnaster	Asterinidae		0	0	0	0.00112486	0
			Asterinidae		0	0	0	1	0					Asterinidae		0	0	0	0.00112486	0
			Atheliaceae		0	7	0	0	0					Atheliaceae		0	0.000126534	0	0	0
	Dictyoplax lecus	Dictyoplax	Auloplacidae		0	0	0	1	0			Dictyoplax lecus	Dictyoplax	Auloplacidae		0	0	0	0.00112486	0
			Axinellidae		0	92	0	0	0					Axinellidae		0	0.00166302	0	0	0
	Axonolaimus sp. 1277	Axonolaimus	Axonolaimidae		0	0	0	1	0			Axonolaimus sp. 1277	Axonolaimus	Axonolaimidae		0	0	0	0.00112486	0
	Babesia bovis	Babesia	Babesiidae		0	2	0	0	0			Babesia bovis	Babesia	Babesiidae		0	3.61526e-05	0	0	0
	Babesia microti	Babesia	Babesiidae		0	13	0	0	0			Babesia microti	Babesia	Babesiidae		0	0.000234992	0	0	0
		Babesia	Babesiidae		0	2	0	0	0				Babesia	Babesiidae		0	3.61526e-05	0	0	0
			Babesiidae		1	75	0	42	0					Babesiidae		0.0121951	0.00135572	0	0.0472441	0
	Cylindrotheca closterium	Cylindrotheca	Bacillariaceae		0	0	0	1	0			Cylindrotheca closterium	Cylindrotheca	Bacillariaceae		0	0	0	0.00112486	0
			Bacillariaceae		0	1	0	0	0					Bacillariaceae		0	1.80763e-05	0	0	0
			Baeriidae		0	6	0	0	0					Baeriidae		0	0.000108458	0	0	0
	Balamuthia mandrillaris	Balamuthia	Balamuthiidae		8	20145	13	0	0			Balamuthia mandrillaris	Balamuthia	Balamuthiidae		0.097561	0.364147	0.209677	0	0
		Balamuthia	Balamuthiidae		0	353	0	0	0				Balamuthia	Balamuthiidae		0	0.00638094	0	0	0
			Balamuthiidae		1	2008	0	0	0					Balamuthiidae		0.0121951	0.0362972	0	0	0
		Bangia	Bangiaceae		0	1	0	0	0				Bangia	Bangiaceae		0	1.80763e-05	0	0	0
	Porphyra purpurea	Porphyra	Bangiaceae		0	47	0	0	0			Porphyra purpurea	Porphyra	Bangiaceae		0	0.000849587	0	0	0
		Porphyra	Bangiaceae		0	11	0	0	0				Porphyra	Bangiaceae		0	0.00019884	0	0	0
	Wildemania miniata	Wildemania	Bangiaceae		0	2	0	0	0			Wildemania miniata	Wildemania	Bangiaceae		0	3.61526e-05	0	0	0
			Bangiaceae		0	14	0	0	0					Bangiaceae		0	0.000253068	0	0	0
			Basidiobolaceae		0	1	0	0	0					Basidiobolaceae		0	1.80763e-05	0	0	0
		Biecheleria	Biecheleriaceae		0	1	0	0	0				Biecheleria	Biecheleriaceae		0	1.80763e-05	0	0	0
	Allomyces macrogynus	Allomyces	Blastocladiaceae		0	0	0	1	0			Allomyces macrogynus	Allomyces	Blastocladiaceae		0	0	0	0.00112486	0
	Blastocladiella emersonii	Blastocladiella	Blastocladiaceae		0	1	0	0	0			Blastocladiella emersonii	Blastocladiella	Blastocladiaceae		0	1.80763e-05	0	0	0
			Blastocladiaceae		0	1	0	0	0					Blastocladiaceae		0	1.80763e-05	0	0	0
	Leccinum sp. HKAS 57592	Leccinum	Boletaceae		0	1	0	0	0			Leccinum sp. HKAS 57592	Leccinum	Boletaceae		0	1.80763e-05	0	0	0
	Phylloporus phaeoxanthus	Phylloporus	Boletaceae		0	6	0	0	0			Phylloporus phaeoxanthus	Phylloporus	Boletaceae		0	0.000108458	0	0	0
	Xerocomus badius	Xerocomus	Boletaceae		0	1	0	0	0			Xerocomus badius	Xerocomus	Boletaceae		0	1.80763e-05	0	0	0
			Boletaceae		0	48	0	0	0					Boletaceae		0	0.000867663	0	0	0
			Bonelliidae		0	0	0	1	0					Bonelliidae		0	0	0	0.00112486	0
			Boniniidae		0	0	0	1	0					Boniniidae		0	0	0	0.00112486	0
			Botryosphaeriaceae		0	0	0	1	0					Botryosphaeriaceae		0	0	0	0.00112486	0
	Brachionus calyciflorus	Brachionus	Brachionidae		0	0	0	2	0			Brachionus calyciflorus	Brachionus	Brachionidae		0	0	0	0.00224972	0
			Brachionidae		0	0	0	1	0					Brachionidae		0	0	0	0.00112486	0
	Bulla ampulla	Bulla	Bullidae		0	0	0	1	0			Bulla ampulla	Bulla	Bullidae		0	0	0	0.00112486	0
			Buthidae		0	1	0	0	0					Buthidae		0	1.80763e-05	0	0	0
			Cafeteriaceae		5	0	0	0	0					Cafeteriaceae		0.0609756	0	0	0	0
			Caligidae		0	1	0	1	0					Caligidae		0	1.80763e-05	0	0.00112486	0
			Callipallenidae		0	0	0	1	0					Callipallenidae		0	0	0	0.00112486	0
			Callistoplacidae		0	2	0	0	0					Callistoplacidae		0	3.61526e-05	0	0	0
			Calohypsibiidae		0	1	0	0	0					Calohypsibiidae		0	1.80763e-05	0	0	0
		Calopia	Calopiidae		0	1	0	0	0				Calopia	Calopiidae		0	1.80763e-05	0	0	0
			Calosphaeriaceae		0	1	0	0	0					Calosphaeriaceae		0	1.80763e-05	0	0	0
	Satsuma sp. SPW-2007	Satsuma	Camaenidae		0	1	0	0	0			Satsuma sp. SPW-2007	Satsuma	Camaenidae		0	1.80763e-05	0	0	0
	Obelia bidentata	Obelia	Campanulariidae		0	3	0	0	0			Obelia bidentata	Obelia	Campanulariidae		0	5.4229e-05	0	0	0
			Campanulariidae		0	49	0	1	0					Campanulariidae		0	0.00088574	0	0.00112486	0
			Campanulinidae		0	1	0	0	0					Campanulinidae		0	1.80763e-05	0	0	0
			Campodeidae		0	1	0	0	0					Campodeidae		0	1.80763e-05	0	0	0
	Candelabrum cocksii	Candelabrum	Candelabridae		0	1	0	0	0			Candelabrum cocksii	Candelabrum	Candelabridae		0	1.80763e-05	0	0	0
			Capillariidae		0	1	0	0	0					Capillariidae		0	1.80763e-05	0	0	0
	Heteromastus filiformis	Heteromastus	Capitellidae		0	0	0	1	0			Heteromastus filiformis	Heteromastus	Capitellidae		0	0	0	0.00112486	0
	Conidiocarpus caucasicus	Conidiocarpus	Capnodiaceae		0	0	0	2	0			Conidiocarpus caucasicus	Conidiocarpus	Capnodiaceae		0	0	0	0.00224972	0
			Cardiidae		0	0	0	1	0					Cardiidae		0	0	0	0.00112486	0
			Carybdeidae		0	2	0	0	0					Carybdeidae		0	3.61526e-05	0	0	0
			Catenulidae		0	0	0	1	0					Catenulidae		0	0	0	0.00112486	0
			Catiniidae		0	0	0	1	0					Catiniidae		0	0	0	0.00112486	0
		Campyloderes	Centroderidae		0	0	0	1	0				Campyloderes	Centroderidae		0	0	0	0.00112486	0
			Centroderidae		0	1	0	0	0					Centroderidae		0	1.80763e-05	0	0	0
			Cephalobaenidae		0	0	0	1	0					Cephalobaenidae		0	0	0	0.00112486	0
	Acrobeloides maximus	Acrobeloides	Cephalobidae		0	1	0	0	0			Acrobeloides maximus	Acrobeloides	Cephalobidae		0	1.80763e-05	0	0	0
	Cephalodiscus gracilis	Cephalodiscus	Cephalodiscidae		0	0	0	1	0			Cephalodiscus gracilis	Cephalodiscus	Cephalodiscidae		0	0	0	0.00112486	0
			Cephalothricidae		0	1	0	0	0					Cephalothricidae		0	1.80763e-05	0	0	0
			Ceramonematidae		0	0	0	1	0					Ceramonematidae		0	0	0	0.00112486	0
	Thanatephorus cucumeris	Thanatephorus	Ceratobasidiaceae		0	1	0	0	0			Thanatephorus cucumeris	Thanatephorus	Ceratobasidiaceae		0	1.80763e-05	0	0	0
			Ceratomyxidae		0	2	0	0	0					Ceratomyxidae		0	3.61526e-05	0	0	0
		Cercomonas	Cercomonadidae		0	2	0	0	0				Cercomonas	Cercomonadidae		0	3.61526e-05	0	0	0
			Cercomonadidae		0	1	0	0	0					Cercomonadidae		0	1.80763e-05	0	0	0
			Cerebratulidae		0	0	0	1	0					Cerebratulidae		0	0	0	0.00112486	0
			Cerianthidae		0	2	0	0	0					Cerianthidae		0	3.61526e-05	0	0	0
	Chaetomium globosum	Chaetomium	Chaetomiaceae		0	0	0	1	0			Chaetomium globosum	Chaetomium	Chaetomiaceae		0	0	0	0.00112486	0
	Myceliophthora thermophila	Myceliophthora	Chaetomiaceae		1	0	0	0	0			Myceliophthora thermophila	Myceliophthora	Chaetomiaceae		0.0121951	0	0	0	0
			Chaetomiaceae		0	10	0	0	0					Chaetomiaceae		0	0.000180763	0	0	0
	Lepidodermella squamata	Lepidodermella	Chaetonotidae		0	0	0	1	0			Lepidodermella squamata	Lepidodermella	Chaetonotidae		0	0	0	0.00112486	0
			Chaetonotidae		0	1	0	0	0					Chaetonotidae		0	1.80763e-05	0	0	0
			Chattonellaceae		0	1	0	0	0					Chattonellaceae		0	1.80763e-05	0	0	0
	Zelanion antipodus	Zelanion	Chilenophilidae		0	0	0	1	0			Zelanion antipodus	Zelanion	Chilenophilidae		0	0	0	0.00112486	0
			Chirodiscidae		0	0	0	1	0					Chirodiscidae		0	0	0	0.00112486	0
			Chirostylidae		0	0	0	1	0					Chirostylidae		0	0	0	0.00112486	0
			Chitonidae		0	1	0	0	0					Chitonidae		0	1.80763e-05	0	0	0
	Choanolaimus psammophilus	Choanolaimus	Choanolaimidae		0	1	0	0	0			Choanolaimus psammophilus	Choanolaimus	Choanolaimidae		0	1.80763e-05	0	0	0
	Chondrosia reniformis	Chondrosia	Chondrillidae		0	2	0	0	0			Chondrosia reniformis	Chondrosia	Chondrillidae		0	3.61526e-05	0	0	0
			Chondrillidae		0	58	0	0	0					Chondrillidae		0	0.00104843	0	0	0
			Chordodidae		0	1	0	0	0					Chordodidae		0	1.80763e-05	0	0	0
	Chromoplana sp. n. CEL-2014	Chromoplana	Chromoplanidae		0	1	0	0	0			Chromoplana sp. n. CEL-2014	Chromoplana	Chromoplanidae		0	1.80763e-05	0	0	0
	Ochromonas danica	Ochromonas	Chromulinaceae		0	0	0	1	0			Ochromonas danica	Ochromonas	Chromulinaceae		0	0	0	0.00112486	0
		Ochromonas	Chromulinaceae		0	0	0	1	0				Ochromonas	Chromulinaceae		0	0	0	0.00112486	0
		Spumella	Chromulinaceae		0	3	0	0	0				Spumella	Chromulinaceae		0	5.4229e-05	0	0	0
			Chromulinaceae		0	4	0	0	0					Chromulinaceae		0	7.23053e-05	0	0	0
			Chroomonadaceae		0	9	0	1	0					Chroomonadaceae		0	0.000162687	0	0.00112486	0
			Chytridiaceae		0	5	0	0	0					Chytridiaceae		0	9.03816e-05	0	0	0
	Rhizoclosmatium sp. JEL347-h	Rhizoclosmatium	Chytriomycetaceae		0	10	0	0	0			Rhizoclosmatium sp. JEL347-h	Rhizoclosmatium	Chytriomycetaceae		0	0.000180763	0	0	0
			Chytriomycetaceae		0	7	0	0	0					Chytriomycetaceae		0	0.000126534	0	0	0
			Cicerinidae		0	0	0	2	0					Cicerinidae		0	0	0	0.00224972	0
		Sathrophilus	Cinetochilidae		0	1	0	0	0				Sathrophilus	Cinetochilidae		0	1.80763e-05	0	0	0
			Cladosporiaceae		0	8	0	2	0					Cladosporiaceae		0	0.000144611	0	0.00224972	0
	Claroideoglomus drummondii	Claroideoglomus	Claroideoglomeraceae		0	4	0	0	0			Claroideoglomus drummondii	Claroideoglomus	Claroideoglomeraceae		0	7.23053e-05	0	0	0
	uncultured Claroideoglomus		Claroideoglomeraceae		0	1	0	0	0			uncultured Claroideoglomus		Claroideoglomeraceae		0	1.80763e-05	0	0	0
			Clavicipitaceae		0	1	0	2	0					Clavicipitaceae		0	1.80763e-05	0	0.00224972	0
			Cleidothaeridae		0	0	0	1	0					Cleidothaeridae		0	0	0	0.00112486	0
	Castianeira sp. MCH-2003	Castianeira	Clubionidae		0	1	0	0	0			Castianeira sp. MCH-2003	Castianeira	Clubionidae		0	1.80763e-05	0	0	0
		Clubiona	Clubionidae		0	0	0	1	0				Clubiona	Clubionidae		0	0	0	0.00112486	0
	Monosiga ovata	Monosiga	Codonosigidae		0	0	0	1	0			Monosiga ovata	Monosiga	Codonosigidae		0	0	0	0.00112486	0
			Colliniidae		0	2	0	0	0					Colliniidae		0	3.61526e-05	0	0	0
			Collozoidae		0	0	0	1	0					Collozoidae		0	0	0	0.00112486	0
			Colpodellidae		0	0	0	1	0					Colpodellidae		0	0	0	0.00112486	0
		Colpoda	Colpodidae		0	0	0	1	0				Colpoda	Colpodidae		0	0	0	0.00112486	0
			Colpodidae		0	0	0	1	0					Colpodidae		0	0	0	0.00112486	0
	Comesomatidae sp. TCR82		Comesomatidae		0	0	0	1	0			Comesomatidae sp. TCR82		Comesomatidae		0	0	0	0.00112486	0
			Comesomatidae		0	0	0	1	0					Comesomatidae		0	0	0	0.00112486	0
			Compsopogonaceae		0	1	0	0	0					Compsopogonaceae		0	1.80763e-05	0	0	0
			Coniochaetaceae		0	99	0	0	0					Coniochaetaceae		0	0.00178956	0	0	0
	Praeconvoluta tigrina	Praeconvoluta	Convolutidae		0	1	0	1	0			Praeconvoluta tigrina	Praeconvoluta	Convolutidae		0	1.80763e-05	0	0.00112486	0
			Convolutidae		0	1	0	0	0					Convolutidae		0	1.80763e-05	0	0	0
			Corallimorphidae		0	2	0	0	0					Corallimorphidae		0	3.61526e-05	0	0	0
			Cordycipitaceae		0	10	0	0	0					Cordycipitaceae		0	0.000180763	0	0	0
	Meripilus giganteus	Meripilus	Coriolaceae		0	1	0	0	0			Meripilus giganteus	Meripilus	Coriolaceae		0	1.80763e-05	0	0	0
	Rigidoporus microporus	Rigidoporus	Coriolaceae		0	1	0	0	0			Rigidoporus microporus	Rigidoporus	Coriolaceae		0	1.80763e-05	0	0	0
			Coriolaceae		0	13	0	0	0					Coriolaceae		0	0.000234992	0	0	0
	Crustoderma resinosum	Crustoderma	Corticiaceae		0	100	0	0	0			Crustoderma resinosum	Crustoderma	Corticiaceae		0	0.00180763	0	0	0
		Crustoderma	Corticiaceae		0	20	0	0	0				Crustoderma	Corticiaceae		0	0.000361526	0	0	0
			Corticiaceae		0	193	0	0	0					Corticiaceae		0	0.00348873	0	0	0
	uncultured Cortinarius		Cortinariaceae		0	1	0	0	0			uncultured Cortinarius		Cortinariaceae		0	1.80763e-05	0	0	0
			Cortinariaceae		0	1	0	0	0					Cortinariaceae		0	1.80763e-05	0	0	0
			Corymorphidae		0	3	0	0	0					Corymorphidae		0	5.4229e-05	0	0	0
			Cratenemertidae		0	1	0	0	0					Cratenemertidae		0	1.80763e-05	0	0	0
	Crella elegans	Crella	Crellidae		0	0	0	1	0			Crella elegans	Crella	Crellidae		0	0	0	0.00112486	0
		Crepidotus	Crepidotaceae		0	12	0	0	0				Crepidotus	Crepidotaceae		0	0.000216916	0	0	0
			Crepidotaceae		0	58	0	0	0					Crepidotaceae		0	0.00104843	0	0	0
		Crisia	Crisiidae		0	0	0	1	0				Crisia	Crisiidae		0	0	0	0.00112486	0
	Cruoriaceae sp. LC-2010		Cruoriaceae		0	1	0	0	0			Cruoriaceae sp. LC-2010		Cruoriaceae		0	1.80763e-05	0	0	0
	Cryptomonas paramecium	Cryptomonas	Cryptomonadaceae		0	0	0	1	0			Cryptomonas paramecium	Cryptomonas	Cryptomonadaceae		0	0	0	0.00112486	0
		Cryptomonas	Cryptomonadaceae		0	1	0	0	0				Cryptomonas	Cryptomonadaceae		0	1.80763e-05	0	0	0
			Cryptomonadaceae		0	111	0	0	0					Cryptomonadaceae		0	0.00200647	0	0	0
	Cryptosporidium hominis	Cryptosporidium	Cryptosporidiidae		0	1	0	0	0			Cryptosporidium hominis	Cryptosporidium	Cryptosporidiidae		0	1.80763e-05	0	0	0
		Cryptosporidium	Cryptosporidiidae		0	8	0	0	0				Cryptosporidium	Cryptosporidiidae		0	0.000144611	0	0	0
			Cryptosporidiidae		0	7	0	0	0					Cryptosporidiidae		0	0.000126534	0	0	0
	Cyanidioschyzon merolae	Cyanidioschyzon	Cyanidiaceae		0	1	0	0	0			Cyanidioschyzon merolae	Cyanidioschyzon	Cyanidiaceae		0	1.80763e-05	0	0	0
			Cyanidiaceae		0	5	0	0	0					Cyanidiaceae		0	9.03816e-05	0	0	0
	Cyanophora paradoxa	Cyanophora	Cyanophoraceae		0	11	1	0	0			Cyanophora paradoxa	Cyanophora	Cyanophoraceae		0	0.00019884	0.016129	0	0
			Cyanophoraceae		0	9	0	0	0					Cyanophoraceae		0	0.000162687	0	0	0
	Paracanthonchus caecus	Paracanthonchus	Cyatholaimidae		0	0	0	1	0			Paracanthonchus caecus	Paracanthonchus	Cyatholaimidae		0	0	0	0.00112486	0
			Cybaeidae		0	0	0	1	0					Cybaeidae		0	0	0	0.00112486	0
	Cyclophorus formosaensis	Cyclophorus	Cyclophoridae		0	0	0	1	0			Cyclophorus formosaensis	Cyclophorus	Cyclophoridae		0	0	0	0.00112486	0
	Cyprididae sp. JMM-2003		Cyprididae		0	1	0	0	0			Cyprididae sp. JMM-2003		Cyprididae		0	1.80763e-05	0	0	0
	Cystobasidium pallidum	Cystobasidium	Cystobasidiaceae		0	0	0	1	0			Cystobasidium pallidum	Cystobasidium	Cystobasidiaceae		0	0	0	0.00112486	0
	Dactylopodola baltica	Dactylopodola	Dactylopodolidae		0	0	0	1	0			Dactylopodola baltica	Dactylopodola	Dactylopodolidae		0	0	0	0.00112486	0
		Dactylopodola	Dactylopodolidae		0	1	0	0	0				Dactylopodola	Dactylopodolidae		0	1.80763e-05	0	0	0
			Dactylopodolidae		0	1	0	1	0					Dactylopodolidae		0	1.80763e-05	0	0.00112486	0
	Dactylospora haliotrepha	Dactylospora	Dactylosporaceae		0	1	0	0	0			Dactylospora haliotrepha	Dactylospora	Dactylosporaceae		0	1.80763e-05	0	0	0
			Dalyelliidae		0	0	0	3	0					Dalyelliidae		0	0	0	0.00337458	0
	Daphnia pulex	Daphnia	Daphniidae		0	0	0	1	0			Daphnia pulex	Daphnia	Daphniidae		0	0	0	0.00112486	0
	Candida parapsilosis	Candida	Debaryomycetaceae		0	47	0	2	0			Candida parapsilosis	Candida	Debaryomycetaceae		0	0.000849587	0	0.00224972	0
	Candida tropicalis	Candida	Debaryomycetaceae		0	0	0	2	0			Candida tropicalis	Candida	Debaryomycetaceae		0	0	0	0.00224972	0
	Debaryomyces hansenii	Debaryomyces	Debaryomycetaceae		0	0	0	4	0			Debaryomyces hansenii	Debaryomyces	Debaryomycetaceae		0	0	0	0.00449944	0
	Yamadazyma triangularis	Yamadazyma	Debaryomycetaceae		0	0	0	1	0			Yamadazyma triangularis	Yamadazyma	Debaryomycetaceae		0	0	0	0.00112486	0
		Yamadazyma	Debaryomycetaceae		0	1	0	0	0				Yamadazyma	Debaryomycetaceae		0	1.80763e-05	0	0	0
			Debaryomycetaceae		0	8	0	1	0					Debaryomycetaceae		0	0.000144611	0	0.00112486	0
			Desmacellidae		0	1	0	0	0					Desmacellidae		0	1.80763e-05	0	0	0
	Svenzea zeai	Svenzea	Dictyonellidae		0	1	0	0	0			Svenzea zeai	Svenzea	Dictyonellidae		0	1.80763e-05	0	0	0
	Newhousia imbricata	Newhousia	Dictyotaceae		0	1	0	0	0			Newhousia imbricata	Newhousia	Dictyotaceae		0	1.80763e-05	0	0	0
			Dictyotaceae		0	5	0	0	0					Dictyotaceae		0	9.03816e-05	0	0	0
	Trilobodrilus heideri	Trilobodrilus	Dinophilidae		0	1	0	2	0			Trilobodrilus heideri	Trilobodrilus	Dinophilidae		0	1.80763e-05	0	0.00224972	0
	uncultured dinophysoid		Dinophysiaceae		0	1	0	0	0			uncultured dinophysoid		Dinophysiaceae		0	1.80763e-05	0	0	0
	Diopisthoporus longitubus	Diopisthoporus	Diopisthoporidae		0	2	0	2	0			Diopisthoporus longitubus	Diopisthoporus	Diopisthoporidae		0	3.61526e-05	0	0.00224972	0
			Diplectanidae		0	0	0	1	0					Diplectanidae		0	0	0	0.00112486	0
			Diplogasteridae		0	0	0	1	0					Diplogasteridae		0	0	0	0.00112486	0
	Galactomyces candidum	Galactomyces	Dipodascaceae		0	370	0	0	0			Galactomyces candidum	Galactomyces	Dipodascaceae		0	0.00668824	0	0	0
		Galactomyces	Dipodascaceae		0	132	0	0	0				Galactomyces	Dipodascaceae		0	0.00238607	0	0	0
	Yarrowia lipolytica	Yarrowia	Dipodascaceae		0	9	0	0	0			Yarrowia lipolytica	Yarrowia	Dipodascaceae		0	0.000162687	0	0	0
	uncultured Galactomyces		Dipodascaceae		0	0	0	1	0			uncultured Galactomyces		Dipodascaceae		0	0	0	0.00112486	0
			Dipodascaceae		0	86	0	0	0					Dipodascaceae		0	0.00155456	0	0	0
	Discozercon sp. AL5498	Discozercon	Discozerconidae		0	1	0	0	0			Discozercon sp. AL5498	Discozercon	Discozerconidae		0	1.80763e-05	0	0	0
	Diurodrilus sp. DW-2007a	Diurodrilus	Diurodrilidae		0	0	0	1	0			Diurodrilus sp. DW-2007a	Diurodrilus	Diurodrilidae		0	0	0	0.00112486	0
			Diurodrilidae		0	1	0	0	0					Diurodrilidae		0	1.80763e-05	0	0	0
	Diversispora sp. EE1	Diversispora	Diversisporaceae		0	9	0	1	0			Diversispora sp. EE1	Diversispora	Diversisporaceae		0	0.000162687	0	0.00112486	0
			Diversisporaceae		0	2	0	0	0					Diversisporaceae		0	3.61526e-05	0	0	0
	Protodorvillea kefersteini	Protodorvillea	Dorvilleidae		0	0	0	1	0			Protodorvillea kefersteini	Protodorvillea	Dorvilleidae		0	0	0	0.00112486	0
	Girardia schubarti	Girardia	Dugesiidae		0	0	0	1	0			Girardia schubarti	Girardia	Dugesiidae		0	0	0	0.00112486	0
			Eccrinaceae		0	4	0	0	0					Eccrinaceae		0	7.23053e-05	0	0	0
	Echinobothrium chisholmae	Echinobothrium	Echinobothriidae		0	1	0	0	0			Echinobothrium chisholmae	Echinobothrium	Echinobothriidae		0	1.80763e-05	0	0	0
	Echinoderes komatsui	Echinoderes	Echinoderidae		0	1	0	0	0			Echinoderes komatsui	Echinoderes	Echinoderidae		0	1.80763e-05	0	0	0
		Echinoderes	Echinoderidae		0	0	0	1	0				Echinoderes	Echinoderidae		0	0	0	0.00112486	0
			Echinoderidae		0	2	0	1	0					Echinoderidae		0	3.61526e-05	0	0.00112486	0
	Arhinchite pugettensis	Arhinchite	Echiuridae		0	0	0	1	0			Arhinchite pugettensis	Arhinchite	Echiuridae		0	0	0	0.00112486	0
			Echiuridae		0	1	0	1	0					Echiuridae		0	1.80763e-05	0	0.00112486	0
			Edwardsiidae		0	1	0	0	0					Edwardsiidae		0	1.80763e-05	0	0	0
		Eimeria	Eimeriidae		0	4	0	2	0				Eimeria	Eimeriidae		0	7.23053e-05	0	0.00224972	0
			Eimeriidae		0	0	0	2	0					Eimeriidae		0	0	0	0.00224972	0
	Eutima sapinhoa	Eutima	Eirenidae		0	14	0	0	0			Eutima sapinhoa	Eutima	Eirenidae		0	0.000253068	0	0	0
			Eirenidae		0	11	0	0	0					Eirenidae		0	0.00019884	0	0	0
	Conopeum reticulum	Conopeum	Electridae		0	0	0	1	0			Conopeum reticulum	Conopeum	Electridae		0	0	0	0.00112486	0
	Viminella sp. 2 CSM-2012	Viminella	Ellisellidae		0	0	0	1	0			Viminella sp. 2 CSM-2012	Viminella	Ellisellidae		0	0	0	0.00112486	0
			Enchytraeidae		0	0	0	1	0					Enchytraeidae		0	0	0	0.00112486	0
	Enoplometopus occidentalis	Enoplometopus	Enoplometopidae		0	0	0	1	0			Enoplometopus occidentalis	Enoplometopus	Enoplometopidae		0	0	0	0.00112486	0
	Clitopilus geminus	Clitopilus	Entolomataceae		0	1	0	0	0			Clitopilus geminus	Clitopilus	Entolomataceae		0	1.80763e-05	0	0	0
			Entolomataceae		0	2	0	0	0					Entolomataceae		0	3.61526e-05	0	0	0
	Entomobrya dorsosignata	Entomobrya	Entomobryidae		0	1	0	0	0			Entomobrya dorsosignata	Entomobrya	Entomobryidae		0	1.80763e-05	0	0	0
			Entwisleiaceae		0	50	0	0	0					Entwisleiaceae		0	0.000903816	0	0	0
	Eosentomon sakura	Eosentomon	Eosentomidae		0	0	0	2	0			Eosentomon sakura	Eosentomon	Eosentomidae		0	0	0	0.00224972	0
			Epedanidae		0	0	1	0	0					Epedanidae		0	0	0.016129	0	0
			Euglenaceae		0	1	0	0	0					Euglenaceae		0	1.80763e-05	0	0	0
	Placocista sp. CC-Grouse Mountain	Placocista	Euglyphidae		0	16	0	0	0			Placocista sp. CC-Grouse Mountain	Placocista	Euglyphidae		0	0.000289221	0	0	0
		Placocista	Euglyphidae		0	1	0	0	0				Placocista	Euglyphidae		0	1.80763e-05	0	0	0
			Euglyphidae		0	11	0	0	0					Euglyphidae		0	0.00019884	0	0	0
	Euniphysa sp. JZ-2010	Euniphysa	Eunicidae		0	0	0	2	0			Euniphysa sp. JZ-2010	Euniphysa	Eunicidae		0	0	0	0.00224972	0
			Eunotiaceae		0	2	0	0	0					Eunotiaceae		0	3.61526e-05	0	0	0
			Euphylliidae		0	1	0	0	0					Euphylliidae		0	1.80763e-05	0	0	0
			Euretidae		0	1	0	0	0					Euretidae		0	1.80763e-05	0	0	0
	Exobasidium vaccinii	Exobasidium	Exobasidiaceae		0	0	0	1	0			Exobasidium vaccinii	Exobasidium	Exobasidiaceae		0	0	0	0.00112486	0
	Feaellidae sp. JA-2011		Feaellidae		0	0	0	1	0			Feaellidae sp. JA-2011		Feaellidae		0	0	0	0.00112486	0
	Brada sp. KJO-2011	Brada	Flabelligeridae		0	4	0	0	0			Brada sp. KJO-2011	Brada	Flabelligeridae		0	7.23053e-05	0	0	0
		Brada	Flabelligeridae		0	2	0	0	0				Brada	Flabelligeridae		0	3.61526e-05	0	0	0
		Flabelligera	Flabelligeridae		0	0	0	2	0				Flabelligera	Flabelligeridae		0	0	0	0.00224972	0
			Flabelligeridae		0	5	0	0	0					Flabelligeridae		0	9.03816e-05	0	0	0
	Rhizamoeba saxonica	Rhizamoeba	Flabellulidae		0	3	0	0	0			Rhizamoeba saxonica	Rhizamoeba	Flabellulidae		0	5.4229e-05	0	0	0
			Flabellulidae		0	4	0	0	0					Flabellulidae		0	7.23053e-05	0	0	0
			Fucaceae		0	1	0	0	0					Fucaceae		0	1.80763e-05	0	0	0
			Galatheanthemidae		0	0	0	1	0					Galatheanthemidae		0	0	0	0.00112486	0
	Galeomma takii	Galeomma	Galeommatidae		0	1	0	0	0			Galeomma takii	Galeomma	Galeommatidae		0	1.80763e-05	0	0	0
	Geastrum arenarium	Geastrum	Geastraceae		0	1	0	0	0			Geastrum arenarium	Geastrum	Geastraceae		0	1.80763e-05	0	0	0
	Gelidium omanense	Gelidium	Gelidiaceae		0	1	0	0	0			Gelidium omanense	Gelidium	Gelidiaceae		0	1.80763e-05	0	0	0
	Guillardia theta	Guillardia	Geminigeraceae		0	424	0	0	0			Guillardia theta	Guillardia	Geminigeraceae		0	0.00766436	0	0	0
	Teleaulax acuta	Teleaulax	Geminigeraceae		0	1	0	0	0			Teleaulax acuta	Teleaulax	Geminigeraceae		0	1.80763e-05	0	0	0
			Geminigeraceae		0	86	0	1	0					Geminigeraceae		0	0.00155456	0	0.00112486	0
			Geodiidae		0	1	0	0	0					Geodiidae		0	1.80763e-05	0	0	0
			Geogarypidae		0	0	0	1	0					Geogarypidae		0	0	0	0.00112486	0
			Geophilidae		0	0	0	2	0					Geophilidae		0	0	0	0.00224972	0
	Caenoplana coerulea	Caenoplana	Geoplanidae		0	1	0	0	0			Caenoplana coerulea	Caenoplana	Geoplanidae		0	1.80763e-05	0	0	0
	Notogynaphallia parca	Notogynaphallia	Geoplanidae		0	0	0	1	0			Notogynaphallia parca	Notogynaphallia	Geoplanidae		0	0	0	0.00112486	0
	Geosiphon pyriformis	Geosiphon	Geosiphonaceae		0	420	0	0	0			Geosiphon pyriformis	Geosiphon	Geosiphonaceae		0	0.00759205	0	0	0
			Geosiphonaceae		0	135	0	0	0					Geosiphonaceae		0	0.0024403	0	0	0
	uncultured Cetraspora		Gigasporaceae		0	1	0	0	0			uncultured Cetraspora		Gigasporaceae		0	1.80763e-05	0	0	0
			Gigasporaceae		0	1	0	0	0					Gigasporaceae		0	1.80763e-05	0	0	0
	Glaucocystis nostochinearum	Glaucocystis	Glaucocystaceae		0	1	0	0	0			Glaucocystis nostochinearum	Glaucocystis	Glaucocystaceae		0	1.80763e-05	0	0	0
		Glaucocystis	Glaucocystaceae		0	22	0	0	0				Glaucocystis	Glaucocystaceae		0	0.000397679	0	0	0
			Glaucocystaceae		0	74	0	0	0					Glaucocystaceae		0	0.00133765	0	0	0
	Gloeochaete wittrockiana	Gloeochaete	Gloeochaetaceae		0	1	0	0	0			Gloeochaete wittrockiana	Gloeochaete	Gloeochaetaceae		0	1.80763e-05	0	0	0
	Glomus sp. Al2	Glomus	Glomeraceae		0	1	0	0	0			Glomus sp. Al2	Glomus	Glomeraceae		0	1.80763e-05	0	0	0
	Glomus sp. PB	Glomus	Glomeraceae		0	5	0	0	0			Glomus sp. PB	Glomus	Glomeraceae		0	9.03816e-05	0	0	0
		Glomus	Glomeraceae		0	2	0	0	0				Glomus	Glomeraceae		0	3.61526e-05	0	0	0
	Rhizophagus vesiculiferus	Rhizophagus	Glomeraceae		0	1	0	0	0			Rhizophagus vesiculiferus	Rhizophagus	Glomeraceae		0	1.80763e-05	0	0	0
	uncultured Glomeraceae		Glomeraceae		0	1067	0	0	0			uncultured Glomeraceae		Glomeraceae		0	0.0192874	0	0	0
	uncultured Glomerales		Glomeraceae		0	2	0	0	0			uncultured Glomerales		Glomeraceae		0	3.61526e-05	0	0	0
	uncultured Glomus		Glomeraceae		0	338	0	0	0			uncultured Glomus		Glomeraceae		0	0.0061098	0	0	0
	uncultured Sclerocystis		Glomeraceae		0	1	0	0	0			uncultured Sclerocystis		Glomeraceae		0	1.80763e-05	0	0	0
			Glomeraceae		0	1651	0	2	0					Glomeraceae		0	0.029844	0	0.00224972	0
	Colletotrichum fioriniae	Colletotrichum	Glomerellaceae		0	3	0	0	0			Colletotrichum fioriniae	Colletotrichum	Glomerellaceae		0	5.4229e-05	0	0	0
	Colletotrichum gloeosporioides	Colletotrichum	Glomerellaceae		0	8	0	0	0			Colletotrichum gloeosporioides	Colletotrichum	Glomerellaceae		0	0.000144611	0	0	0
	Helobdella elongata	Helobdella	Glossiphoniidae		0	1	0	0	0			Helobdella elongata	Helobdella	Glossiphoniidae		0	1.80763e-05	0	0	0
	Glossoscolex paulistus	Glossoscolex	Glossoscolecidae		0	1	0	0	0			Glossoscolex paulistus	Glossoscolex	Glossoscolecidae		0	1.80763e-05	0	0	0
	Chroogomphus vinicolor	Chroogomphus	Gomphidiaceae		0	2	0	0	0			Chroogomphus vinicolor	Chroogomphus	Gomphidiaceae		0	3.61526e-05	0	0	0
			Gonactiniidae		0	1	0	0	0					Gonactiniidae		0	1.80763e-05	0	0	0
	Gambierdiscus sp. ribotype 2	Gambierdiscus	Goniodomataceae		0	0	0	1	0			Gambierdiscus sp. ribotype 2	Gambierdiscus	Goniodomataceae		0	0	0	0.00112486	0
	Gambierdiscus sp. type 4	Gambierdiscus	Goniodomataceae		0	1	0	0	0			Gambierdiscus sp. type 4	Gambierdiscus	Goniodomataceae		0	1.80763e-05	0	0	0
	Goniomonas truncata	Goniomonas	Goniomonadaceae		0	1	0	0	0			Goniomonas truncata	Goniomonas	Goniomonadaceae		0	1.80763e-05	0	0	0
		Goniomonas	Goniomonadaceae		0	1	0	0	0				Goniomonas	Goniomonadaceae		0	1.80763e-05	0	0	0
			Goniomonadaceae		0	6	0	0	0					Goniomonadaceae		0	0.000108458	0	0	0
			Gonyaulacaceae		0	1	0	0	0					Gonyaulacaceae		0	1.80763e-05	0	0	0
			Gordiidae		0	5	0	0	0					Gordiidae		0	9.03816e-05	0	0	0
			Gorgoniidae		0	3	0	0	0					Gorgoniidae		0	5.4229e-05	0	0	0
	Bresslauilla relicta	Bresslauilla	Graffillidae		0	1	0	0	0			Bresslauilla relicta	Bresslauilla	Graffillidae		0	1.80763e-05	0	0	0
	Gwynia capsula	Gwynia	Gwyniidae		0	0	0	1	0			Gwynia capsula	Gwynia	Gwyniidae		0	0	0	0.00112486	0
			Gymnodiniaceae		0	5	0	0	0					Gymnodiniaceae		0	9.03816e-05	0	0	0
	Planobdella sp. EB-2010	Planobdella	Haemadipsidae		0	0	0	1	0			Planobdella sp. EB-2010	Planobdella	Haemadipsidae		0	0	0	0.00112486	0
			Halcuriidae		0	2	0	0	0					Halcuriidae		0	3.61526e-05	0	0	0
	Halecium beanii	Halecium	Haleciidae		0	1	0	0	0			Halecium beanii	Halecium	Haleciidae		0	1.80763e-05	0	0	0
	Hydranthea margarica	Hydranthea	Haleciidae		0	0	0	1	0			Hydranthea margarica	Hydranthea	Haleciidae		0	0	0	0.00112486	0
	Halisarca sp. P10x32	Halisarca	Halisarcidae		0	2	0	1	0			Halisarca sp. P10x32	Halisarca	Halisarcidae		0	3.61526e-05	0	0.00112486	0
			Halisarcidae		0	3	0	0	0					Halisarcidae		0	5.4229e-05	0	0	0
			Haloclavidae		0	6	0	1	0					Haloclavidae		0	0.000108458	0	0.00112486	0
	Halopteris minuta	Halopteris	Halopterididae		0	7	0	0	0			Halopteris minuta	Halopteris	Halopterididae		0	0.000126534	0	0	0
	Haplobothrium globuliforme	Haplobothrium	Haplobothriidae		0	0	0	1	0			Haplobothrium globuliforme	Haplobothrium	Haplobothriidae		0	0	0	0.00112486	0
			Harpacticidae		0	1	0	0	0					Harpacticidae		0	1.80763e-05	0	0	0
			Harpellaceae		0	1	0	0	0					Harpellaceae		0	1.80763e-05	0	0	0
	Harpochytrium sp. JEL188	Harpochytrium	Harpochytriaceae		0	1	0	0	0			Harpochytrium sp. JEL188	Harpochytrium	Harpochytriaceae		0	1.80763e-05	0	0	0
	Hartmannella sp. 545	Hartmannella	Hartmannellidae		0	1	0	0	0			Hartmannella sp. 545	Hartmannella	Hartmannellidae		0	1.80763e-05	0	0	0
	Vermamoeba vermiformis	Vermamoeba	Hartmannellidae		0	13	0	0	0			Vermamoeba vermiformis	Vermamoeba	Hartmannellidae		0	0.000234992	0	0	0
			Hemiasterellidae		0	1	0	0	0					Hemiasterellidae		0	1.80763e-05	0	0	0
	Hemiselmis andersenii	Hemiselmis	Hemiselmidaceae		0	1718	0	1	0			Hemiselmis andersenii	Hemiselmis	Hemiselmidaceae		0	0.0310551	0	0.00112486	0
		Hemiselmis	Hemiselmidaceae		0	122	0	0	0				Hemiselmis	Hemiselmidaceae		0	0.00220531	0	0	0
			Hemiselmidaceae		0	161	0	0	0					Hemiselmidaceae		0	0.00291029	0	0	0
			Hepatozoidae		0	1	0	0	0					Hepatozoidae		0	1.80763e-05	0	0	0
			Herpotrichiellaceae		0	3	0	0	0					Herpotrichiellaceae		0	5.4229e-05	0	0	0
		Heterocapsa	Heterocapsaceae		0	44	0	0	0				Heterocapsa	Heterocapsaceae		0	0.000795358	0	0	0
			Heterocapsaceae		0	21	0	0	0					Heterocapsaceae		0	0.000379603	0	0	0
			Heteroderidae		0	2	0	0	0					Heteroderidae		0	3.61526e-05	0	0	0
	Bodomorpha sp. HFCC 92	Bodomorpha	Heteromitidae		0	1	0	0	0			Bodomorpha sp. HFCC 92	Bodomorpha	Heteromitidae		0	1.80763e-05	0	0	0
			Heteropiidae		0	1	0	0	0					Heteropiidae		0	1.80763e-05	0	0	0
	Heterorhabditis bacteriophora	Heterorhabditis	Heterorhabditidae		0	1	0	0	0			Heterorhabditis bacteriophora	Heterorhabditis	Heterorhabditidae		0	1.80763e-05	0	0	0
			Hiatellidae		0	1	0	0	0					Hiatellidae		0	1.80763e-05	0	0	0
	Histiona aroides	Histiona	Histionidae		0	7	0	0	0			Histiona aroides	Histiona	Histionidae		0	0.000126534	0	0	0
	Histioteuthis sp. YJP-2002	Histioteuthis	Histioteuthidae		0	0	0	1	0			Histioteuthis sp. YJP-2002	Histioteuthis	Histioteuthidae		0	0	0	0.00112486	0
			Homolidae		0	1	0	0	0					Homolidae		0	1.80763e-05	0	0	0
			Hormathiidae		0	5	0	0	0					Hormathiidae		0	9.03816e-05	0	0	0
			Hyaloriaceae		0	61	0	0	0					Hyaloriaceae		0	0.00110266	0	0	0
			Hydrachnidae		0	0	0	1	0					Hydrachnidae		0	0	0	0.00112486	0
			Hydractiniidae		0	4	0	0	0					Hydractiniidae		0	7.23053e-05	0	0	0
			Hydridae		0	18	0	0	0					Hydridae		0	0.000325374	0	0	0
	Potamopyrgus antipodarum	Potamopyrgus	Hydrobiidae		0	30	0	0	0			Potamopyrgus antipodarum	Potamopyrgus	Hydrobiidae		0	0.00054229	0	0	0
			Hydrobiidae		0	486	0	0	0					Hydrobiidae		0	0.00878509	0	0	0
			Hygrobatidae		0	0	0	1	0					Hygrobatidae		0	0	0	0.00112486	0
	Hygrocybe hypohaemacta	Hygrocybe	Hygrophoraceae		0	3	0	0	0			Hygrocybe hypohaemacta	Hygrocybe	Hygrophoraceae		0	5.4229e-05	0	0	0
	Hygrocybe miniata	Hygrocybe	Hygrophoraceae		0	4	0	0	0			Hygrocybe miniata	Hygrocybe	Hygrophoraceae		0	7.23053e-05	0	0	0
			Hygrophoraceae		0	4	0	0	0					Hygrophoraceae		0	7.23053e-05	0	0	0
			Hymedesmiidae		0	3	0	0	0					Hymedesmiidae		0	5.4229e-05	0	0	0
			Hymeniacidonidae		0	3	0	0	0					Hymeniacidonidae		0	5.4229e-05	0	0	0
			Hymenochaetaceae		0	44	0	0	0					Hymenochaetaceae		0	0.000795358	0	0	0
			Hypocreaceae		0	5	0	0	0					Hypocreaceae		0	9.03816e-05	0	0	0
	Anomoianthella popeae	Anomoianthella	Ianthellidae		0	3	0	0	0			Anomoianthella popeae	Anomoianthella	Ianthellidae		0	5.4229e-05	0	0	0
			Ianthellidae		0	6	0	0	0					Ianthellidae		0	0.000108458	0	0	0
	Inocybe rimosa	Inocybe	Inocybaceae		0	0	0	1	0			Inocybe rimosa	Inocybe	Inocybaceae		0	0	0	0.00112486	0
			Iravadiidae		0	15	0	0	0					Iravadiidae		0	0.000271145	0	0	0
	Sarcotragus fasciculatus	Sarcotragus	Irciniidae		0	1	0	0	0			Sarcotragus fasciculatus	Sarcotragus	Irciniidae		0	1.80763e-05	0	0	0
			Isanthidae		0	1	0	0	0					Isanthidae		0	1.80763e-05	0	0	0
	Ischnochiton comptus	Ischnochiton	Ischnochitonidae		0	0	0	1	0			Ischnochiton comptus	Ischnochiton	Ischnochitonidae		0	0	0	0.00112486	0
			Ischnochitonidae		0	4	0	0	0					Ischnochitonidae		0	7.23053e-05	0	0	0
			Isididae		0	1	0	0	0					Isididae		0	1.80763e-05	0	0	0
	Archaphanostoma macrospiriferum	Archaphanostoma	Isodiametridae		0	0	0	1	0			Archaphanostoma macrospiriferum	Archaphanostoma	Isodiametridae		0	0	0	0.00112486	0
			Isodiametridae		0	0	0	1	0					Isodiametridae		0	0	0	0.00112486	0
	Cryptopygus antarcticus	Cryptopygus	Isotomidae		0	0	0	1	0			Cryptopygus antarcticus	Cryptopygus	Isotomidae		0	0	0	0.00112486	0
	Haemaphysalis leporispalustris	Haemaphysalis	Ixodidae		0	0	0	1	0			Haemaphysalis leporispalustris	Haemaphysalis	Ixodidae		0	0	0	0.00112486	0
	Ixodes auritulus	Ixodes	Ixodidae		0	0	0	1	0			Ixodes auritulus	Ixodes	Ixodidae		0	0	0	0.00112486	0
		Rhipicephalus	Ixodidae		0	1	0	0	0				Rhipicephalus	Ixodidae		0	1.80763e-05	0	0	0
			Jakobidae		0	1	0	0	0					Jakobidae		0	1.80763e-05	0	0	0
	Julidae sp. QY-2009		Julidae		0	0	0	1	0			Julidae sp. QY-2009		Julidae		0	0	0	0.00112486	0
		Kappamyces	Kappamycetaceae		0	3	0	0	0				Kappamyces	Kappamycetaceae		0	5.4229e-05	0	0	0
	Leucocryptos marina	Leucocryptos	Katablepharidaceae		0	217	0	0	0			Leucocryptos marina	Leucocryptos	Katablepharidaceae		0	0.00392256	0	0	0
		Kirchenpaueria	Kirchenpaueriidae		0	1	0	0	0				Kirchenpaueria	Kirchenpaueriidae		0	1.80763e-05	0	0	0
	Kiwa hirsuta	Kiwa	Kiwaidae		0	0	0	1	0			Kiwa hirsuta	Kiwa	Kiwaidae		0	0	0	0.00112486	0
		Kiwa	Kiwaidae		0	1	0	0	0				Kiwa	Kiwaidae		0	1.80763e-05	0	0	0
			Kiwaidae		0	1	0	0	0					Kiwaidae		0	1.80763e-05	0	0	0
		Kudoa	Kudoidae		0	0	0	1	0				Kudoa	Kudoidae		0	0	0	0.00112486	0
			Kudoidae		0	0	0	1	0					Kudoidae		0	0	0	0.00112486	0
		Rathbunaster	Labidiasteridae		0	0	0	1	0				Rathbunaster	Labidiasteridae		0	0	0	0.00112486	0
			Labidostommatidae		0	1	0	0	0					Labidostommatidae		0	1.80763e-05	0	0	0
			Laqueidae		0	0	0	2	0					Laqueidae		0	0	0	0.00224972	0
			Latrunculiidae		0	9	0	0	0					Latrunculiidae		0	0.000162687	0	0	0
	Smittium cf. simulii SPA-X-70	Smittium	Legeriomycetaceae		0	1	0	0	0			Smittium cf. simulii SPA-X-70	Smittium	Legeriomycetaceae		0	1.80763e-05	0	0	0
	Smittium simulii	Smittium	Legeriomycetaceae		0	6	0	0	0			Smittium simulii	Smittium	Legeriomycetaceae		0	0.000108458	0	0	0
	Smittium tronadorium	Smittium	Legeriomycetaceae		0	2	0	0	0			Smittium tronadorium	Smittium	Legeriomycetaceae		0	3.61526e-05	0	0	0
		Smittium	Legeriomycetaceae		0	3	0	0	0				Smittium	Legeriomycetaceae		0	5.4229e-05	0	0	0
			Legeriomycetaceae		0	315	0	0	0					Legeriomycetaceae		0	0.00569404	0	0	0
			Lelapiellidae		0	1	0	0	0					Lelapiellidae		0	1.80763e-05	0	0	0
	Lepetodrilus elevatus	Lepetodrilus	Lepetodrilidae		0	0	0	2	0			Lepetodrilus elevatus	Lepetodrilus	Lepetodrilidae		0	0	0	0.00224972	0
	Megadasys sp. KG-2011	Megadasys	Lepidodasyidae		0	1	0	0	0			Megadasys sp. KG-2011	Megadasys	Lepidodasyidae		0	1.80763e-05	0	0	0
	Lepidopleurus cajetanus	Lepidopleurus	Lepidopleuridae		0	1	0	0	0			Lepidopleurus cajetanus	Lepidopleurus	Lepidopleuridae		0	1.80763e-05	0	0	0
	Leptochiton asellus	Leptochiton	Lepidopleuridae		0	1	0	0	0			Leptochiton asellus	Leptochiton	Lepidopleuridae		0	1.80763e-05	0	0	0
	Leptochiton boucheti	Leptochiton	Lepidopleuridae		0	73	0	0	0			Leptochiton boucheti	Leptochiton	Lepidopleuridae		0	0.00131957	0	0	0
		Leptochiton	Lepidopleuridae		0	133	0	0	0				Leptochiton	Lepidopleuridae		0	0.00240415	0	0	0
			Lepidopleuridae		0	322	0	0	0					Lepidopleuridae		0	0.00582057	0	0	0
	Deshayesiella curvata	Deshayesiella	Leptochitonidae		0	1	0	0	0			Deshayesiella curvata	Deshayesiella	Leptochitonidae		0	1.80763e-05	0	0	0
			Leptochitonidae		0	1	0	0	0					Leptochitonidae		0	1.80763e-05	0	0	0
			Leptocylindraceae		0	1	0	0	0					Leptocylindraceae		0	1.80763e-05	0	0	0
			Leptodoridae		0	1	0	0	0					Leptodoridae		0	1.80763e-05	0	0	0
			Leptoplanidae		0	1	0	1	0					Leptoplanidae		0	1.80763e-05	0	0.00112486	0
	Leptosphaeria maculans	Leptosphaeria	Leptosphaeriaceae		0	0	0	2	0			Leptosphaeria maculans	Leptosphaeria	Leptosphaeriaceae		0	0	0	0.00224972	0
			Leptosphaeriaceae		0	2	0	0	0					Leptosphaeriaceae		0	3.61526e-05	0	0	0
			Leucaltidae		0	7	0	0	0					Leucaltidae		0	0.000126534	0	0	0
			Leucettidae		0	1	0	0	0					Leucettidae		0	1.80763e-05	0	0	0
			Liagoraceae		0	5	0	0	0					Liagoraceae		0	9.03816e-05	0	0	0
	Lichtheimia corymbifera	Lichtheimia	Lichtheimiaceae		0	15	0	0	0			Lichtheimia corymbifera	Lichtheimia	Lichtheimiaceae		0	0.000271145	0	0	0
			Lichtheimiaceae		0	1	0	0	0					Lichtheimiaceae		0	1.80763e-05	0	0	0
	Sisicottus montanus	Sisicottus	Linyphiidae		0	0	0	1	0			Sisicottus montanus	Sisicottus	Linyphiidae		0	0	0	0.00112486	0
			Lobulomycetaceae		0	1	0	0	0					Lobulomycetaceae		0	1.80763e-05	0	0	0
	Longidorus elongatus	Longidorus	Longidoridae		0	0	0	1	0			Longidorus elongatus	Longidorus	Longidoridae		0	0	0	0.00112486	0
		Xiphinema	Longidoridae		0	0	0	1	0				Xiphinema	Longidoridae		0	0	0	0.00112486	0
	Woloszynskia sp. KT01	Woloszynskia	Lophodiniaceae		0	5	0	0	0			Woloszynskia sp. KT01	Woloszynskia	Lophodiniaceae		0	9.03816e-05	0	0	0
			Lottiidae		0	1	0	0	0					Lottiidae		0	1.80763e-05	0	0	0
	Haliclystus sanjuanensis	Haliclystus	Lucernariidae		0	0	0	1	0			Haliclystus sanjuanensis	Haliclystus	Lucernariidae		0	0	0	0.00112486	0
	Lyonsia kawamurai	Lyonsia	Lyonsiidae		0	0	0	1	0			Lyonsia kawamurai	Lyonsia	Lyonsiidae		0	0	0	0.00112486	0
	Calocybe cyanea	Calocybe	Lyophyllaceae		0	1	0	0	0			Calocybe cyanea	Calocybe	Lyophyllaceae		0	1.80763e-05	0	0	0
	Hypsizygus marmoreus	Hypsizygus	Lyophyllaceae		0	15	0	0	0			Hypsizygus marmoreus	Hypsizygus	Lyophyllaceae		0	0.000271145	0	0	0
	Termitomyces heimii	Termitomyces	Lyophyllaceae		0	1	0	0	0			Termitomyces heimii	Termitomyces	Lyophyllaceae		0	1.80763e-05	0	0	0
			Lyophyllaceae		0	63	0	0	0					Lyophyllaceae		0	0.00113881	0	0	0
	Lysiosquillina maculata	Lysiosquillina	Lysiosquillidae		0	1	0	0	0			Lysiosquillina maculata	Lysiosquillina	Lysiosquillidae		0	1.80763e-05	0	0	0
	Magnaporthe oryzae	Magnaporthe	Magnaporthaceae		0	2	0	0	0			Magnaporthe oryzae	Magnaporthe	Magnaporthaceae		0	3.61526e-05	0	0	0
	Malassezia globosa	Malassezia	Malasseziaceae		16	318	0	30	0			Malassezia globosa	Malassezia	Malasseziaceae		0.195122	0.00574827	0	0.0337458	0
	Malassezia pachydermatis	Malassezia	Malasseziaceae		0	1	0	0	0			Malassezia pachydermatis	Malassezia	Malasseziaceae		0	1.80763e-05	0	0	0
		Malassezia	Malasseziaceae		0	1	0	0	0				Malassezia	Malasseziaceae		0	1.80763e-05	0	0	0
			Malasseziaceae		2	0	0	1	1					Malasseziaceae		0.0243902	0	0	0.00112486	0.0116279
			Maldanidae		0	0	0	1	0					Maldanidae		0	0	0	0.00112486	0
		Mallomonas	Mallomonadaceae		0	1	0	0	0				Mallomonas	Mallomonadaceae		0	1.80763e-05	0	0	0
			Mallomonadaceae		0	1	0	0	0					Mallomonadaceae		0	1.80763e-05	0	0	0
	Mantomonas sp. Dar es Salaam	Mantamonas	Mantamonadidae		0	45	0	0	0			Mantomonas sp. Dar es Salaam	Mantamonas	Mantamonadidae		0	0.000813434	0	0	0
			Mantamonadidae		0	20	0	0	0					Mantamonadidae		0	0.000361526	0	0	0
			Marasmiaceae		0	1	0	0	0					Marasmiaceae		0	1.80763e-05	0	0	0
			Margaritiferidae		0	0	0	1	0					Margaritiferidae		0	0	0	0.00112486	0
	Dichogaster sp. Ke	Dichogaster	Megascolecidae		0	1	0	0	0			Dichogaster sp. Ke	Dichogaster	Megascolecidae		0	1.80763e-05	0	0	0
		Meliola	Meliolaceae		0	1	0	0	0				Meliola	Meliolaceae		0	1.80763e-05	0	0	0
			Meliolaceae		0	1	0	0	0					Meliolaceae		0	1.80763e-05	0	0	0
			Melithaeidae		0	1	0	0	0					Melithaeidae		0	1.80763e-05	0	0	0
	Mellita sp. 2 Brazil, Trinidad	Mellita	Mellitidae		1	1	0	0	0			Mellita sp. 2 Brazil, Trinidad	Mellita	Mellitidae		0.0121951	1.80763e-05	0	0	0
			Mermithidae		0	0	0	3	0					Mermithidae		0	0	0	0.00337458	0
	Metschnikowia sp. UWOPS 07-204.1	Metschnikowia	Metschnikowiaceae		0	1	0	0	0			Metschnikowia sp. UWOPS 07-204.1	Metschnikowia	Metschnikowiaceae		0	1.80763e-05	0	0	0
		Metschnikowia	Metschnikowiaceae		0	64	0	0	0				Metschnikowia	Metschnikowiaceae		0	0.00115688	0	0	0
			Metschnikowiaceae		0	15	0	0	0					Metschnikowiaceae		0	0.000271145	0	0	0
			Microhedylidae		0	0	0	1	0					Microhedylidae		0	0	0	0.00112486	0
			Microstomidae		0	0	0	3	0					Microstomidae		0	0	0	0.00337458	0
	Milnesium sp. JMM-2003	Milnesium	Milnesiidae		0	0	0	2	0			Milnesium sp. JMM-2003	Milnesium	Milnesiidae		0	0	0	0.00224972	0
		Moniliella	Moniliellaceae		0	0	0	1	0				Moniliella	Moniliellaceae		0	0	0	0.00112486	0
	Monocelis fusca	Monocelis	Monocelididae		0	1	0	0	0			Monocelis fusca	Monocelis	Monocelididae		0	1.80763e-05	0	0	0
	Nannochloropsis gaditana	Nannochloropsis	Monodopsidaceae		0	1	0	0	0			Nannochloropsis gaditana	Nannochloropsis	Monodopsidaceae		0	1.80763e-05	0	0	0
	Nannochloropsis oceanica	Nannochloropsis	Monodopsidaceae		0	0	0	2	0			Nannochloropsis oceanica	Nannochloropsis	Monodopsidaceae		0	0	0	0.00224972	0
			Monodopsidaceae		0	7	0	0	0					Monodopsidaceae		0	0.000126534	0	0	0
	Monoposthia costata	Monoposthia	Monoposthiidae		0	0	0	1	0			Monoposthia costata	Monoposthia	Monoposthiidae		0	0	0	0.00112486	0
		Mortierella	Mortierellaceae		0	24	0	0	0				Mortierella	Mortierellaceae		0	0.000433832	0	0	0
	uncultured Mortierella		Mortierellaceae		0	1	0	0	0			uncultured Mortierella		Mortierellaceae		0	1.80763e-05	0	0	0
			Mortierellaceae		0	1	0	0	0					Mortierellaceae		0	1.80763e-05	0	0	0
			Munididae		0	0	0	1	0					Munididae		0	0	0	0.00112486	0
	Rapana venosa	Rapana	Muricidae		0	0	0	1	0			Rapana venosa	Rapana	Muricidae		0	0	0	0.00112486	0
			Muricidae		0	1	0	3	0					Muricidae		0	1.80763e-05	0	0.00337458	0
	Mycale macilenta	Mycale	Mycalidae		0	2	0	0	0			Mycale macilenta	Mycale	Mycalidae		0	3.61526e-05	0	0	0
	Mycale setosa	Mycale	Mycalidae		0	1	0	0	0			Mycale setosa	Mycale	Mycalidae		0	1.80763e-05	0	0	0
	Mycosphaerella marasasii	Mycosphaerella	Mycosphaerellaceae		0	0	0	1	0			Mycosphaerella marasasii	Mycosphaerella	Mycosphaerellaceae		0	0	0	0.00112486	0
	Pseudocercospora ocimicola	Pseudocercospora	Mycosphaerellaceae		0	0	0	3	0			Pseudocercospora ocimicola	Pseudocercospora	Mycosphaerellaceae		0	0	0	0.00337458	0
			Mycosphaerellaceae		0	2	0	0	0					Mycosphaerellaceae		0	3.61526e-05	0	0	0
	Geukensia demissa	Geukensia	Mytilidae		0	0	0	4	0			Geukensia demissa	Geukensia	Mytilidae		0	0	0	0.00449944	0
	Perna viridis	Perna	Mytilidae		0	0	1	0	0			Perna viridis	Perna	Mytilidae		0	0	0.016129	0	0
	Urumella concava	Urumella	Mytilidae		0	0	0	1	0			Urumella concava	Urumella	Mytilidae		0	0	0	0.00112486	0
	Myxidium gadi	Myxidium	Myxidiidae		0	113	0	0	0			Myxidium gadi	Myxidium	Myxidiidae		0	0.00204262	0	0	0
			Myxidiidae		0	1	0	0	0					Myxidiidae		0	1.80763e-05	0	0	0
			Myxillidae		0	1	0	0	0					Myxillidae		0	1.80763e-05	0	0	0
	Myxobolus elegans	Myxobolus	Myxobolidae		0	1	0	0	0			Myxobolus elegans	Myxobolus	Myxobolidae		0	1.80763e-05	0	0	0
			Myxobolidae		0	40	0	0	0					Myxobolidae		0	0.000723053	0	0	0
	Atractophora hypnoides	Atractophora	Naccariaceae		0	7	0	0	0			Atractophora hypnoides	Atractophora	Naccariaceae		0	0.000126534	0	0	0
		Cellana	Nacellidae		0	1	0	0	0				Cellana	Nacellidae		0	1.80763e-05	0	0	0
	Smithsonidrilus hummelincki	Smithsonidrilus	Naididae		1	0	0	0	0			Smithsonidrilus hummelincki	Smithsonidrilus	Naididae		0.0121951	0	0	0	0
			Naididae		0	2	0	0	0					Naididae		0	3.61526e-05	0	0	0
	Nausithoe rubra	Nausithoe	Nausithoidae		0	0	0	1	0			Nausithoe rubra	Nausithoe	Nausithoidae		0	0	0	0.00112486	0
	Fusarium fujikuroi	Fusarium	Nectriaceae		0	24	0	14	0			Fusarium fujikuroi	Fusarium	Nectriaceae		0	0.000433832	0	0.015748	0
			Nectriaceae		1	37	0	0	0					Nectriaceae		0.0121951	0.000668824	0	0	0
	Nemertinoides elongatus	Nemertinoides	Nemertodermatidae		0	1	0	1	0			Nemertinoides elongatus	Nemertinoides	Nemertodermatidae		0	1.80763e-05	0	0.00112486	0
	Sterreria psammicola	Sterreria	Nemertodermatidae		0	0	0	1	0			Sterreria psammicola	Sterreria	Nemertodermatidae		0	0	0	0.00112486	0
			Nemertodermatidae		0	0	0	3	0					Nemertodermatidae		0	0	0	0.00337458	0
	Chenistonia tepperi	Chenistonia	Nemesiidae		0	1	0	0	0			Chenistonia tepperi	Chenistonia	Nemesiidae		0	1.80763e-05	0	0	0
			Neothyridae		0	0	0	1	0					Neothyridae		0	0	0	0.00112486	0
	Nephila clavipes	Nephila	Nephilidae		0	0	0	1	0			Nephila clavipes	Nephila	Nephilidae		0	0	0	0.00112486	0
	Nephila pilipes	Nephila	Nephilidae		0	0	0	2	0			Nephila pilipes	Nephila	Nephilidae		0	0	0	0.00224972	0
		Nephilengys	Nephilidae		0	0	0	1	0				Nephilengys	Nephilidae		0	0	0	0.00112486	0
			Neritidae		0	2	0	1	0					Neritidae		0	3.61526e-05	0	0.00112486	0
			Nierstraszellidae		0	4	0	0	0					Nierstraszellidae		0	7.23053e-05	0	0	0
			Noelaerhabdaceae		0	2	0	0	0					Noelaerhabdaceae		0	3.61526e-05	0	0	0
			Notaeolidiidae		0	1	0	0	0					Notaeolidiidae		0	1.80763e-05	0	0	0
	Nowakowskiella elegans	Nowakowskiella	Nowakowskiellaceae		0	1	0	0	0			Nowakowskiella elegans	Nowakowskiella	Nowakowskiellaceae		0	1.80763e-05	0	0	0
	Nuclearia simplex	Nuclearia	Nucleariidae		0	1	0	0	0			Nuclearia simplex	Nuclearia	Nucleariidae		0	1.80763e-05	0	0	0
			Nucleariidae		0	192	0	0	0					Nucleariidae		0	0.00347065	0	0	0
	Nymphon australe	Nymphon	Nymphonidae		0	0	0	5	0			Nymphon australe	Nymphon	Nymphonidae		0	0	0	0.0056243	0
			Oceaniidae		0	1	0	1	0					Oceaniidae		0	1.80763e-05	0	0.00112486	0
	Drilonereis longa	Drilonereis	Oenonidae		0	0	0	1	0			Drilonereis longa	Drilonereis	Oenonidae		0	0	0	0.00112486	0
	Oerstedia dorsalis	Oerstedia	Oerstediidae		0	0	0	1	0			Oerstedia dorsalis	Oerstedia	Oerstediidae		0	0	0	0.00112486	0
			Oerstediidae		0	1	0	0	0					Oerstediidae		0	1.80763e-05	0	0	0
			Oligacanthorhynchidae		0	0	0	1	0					Oligacanthorhynchidae		0	0	0	0.00112486	0
			Olipiidae		0	0	0	1	0					Olipiidae		0	0	0	0.00112486	0
	Omalogyra fusca	Omalogyra	Omalogyridae		0	0	0	1	0			Omalogyra fusca	Omalogyra	Omalogyridae		0	0	0	0.00112486	0
			Onchidiidae		0	0	0	1	0					Onchidiidae		0	0	0	0.00112486	0
	Onchocerca volvulus	Onchocerca	Onchocercidae		0	6	0	23	0			Onchocerca volvulus	Onchocerca	Onchocercidae		0	0.000108458	0	0.0258718	0
	Onuphis elegans	Onuphis	Onuphidae		0	0	0	1	0			Onuphis elegans	Onuphis	Onuphidae		0	0	0	0.00112486	0
	Lophognathella choreutes	Lophognathella	Onychiuridae		0	2	0	0	0			Lophognathella choreutes	Lophognathella	Onychiuridae		0	3.61526e-05	0	0	0
			Oonopidae		0	1	0	1	0					Oonopidae		0	1.80763e-05	0	0.00112486	0
		Ophiocordyceps	Ophiocordycipitaceae		0	1	0	0	0				Ophiocordyceps	Ophiocordycipitaceae		0	1.80763e-05	0	0	0
			Ophiocordycipitaceae		0	3	0	0	0					Ophiocordycipitaceae		0	5.4229e-05	0	0	0
			Ophiodermatidae		0	0	0	1	0					Ophiodermatidae		0	0	0	0.00112486	0
	Proscoloplos cygnochaetus	Proscoloplos	Orbiniidae		0	0	0	1	0			Proscoloplos cygnochaetus	Proscoloplos	Orbiniidae		0	0	0	0.00112486	0
	Scoloplos armiger	Scoloplos	Orbiniidae		0	1	0	0	0			Scoloplos armiger	Scoloplos	Orbiniidae		0	1.80763e-05	0	0	0
			Ostiactinidae		0	8	0	0	0					Ostiactinidae		0	0.000144611	0	0	0
			Ostreidae		0	0	0	3	0					Ostreidae		0	0	0	0.00337458	0
	Ostreopsis sp. s0643	Ostreopsis	Ostreopsidaceae		0	1	0	0	0			Ostreopsis sp. s0643	Ostreopsis	Ostreopsidaceae		0	1.80763e-05	0	0	0
			Ostreopsidaceae		0	1	0	0	0					Ostreopsidaceae		0	1.80763e-05	0	0	0
	Ototyphlonemertes pallida	Ototyphlonemertes	Ototyphlonemertidae		0	0	0	1	0			Ototyphlonemertes pallida	Ototyphlonemertes	Ototyphlonemertidae		0	0	0	0.00112486	0
			Ototyphlonemertidae		0	1	0	1	0					Ototyphlonemertidae		0	1.80763e-05	0	0.00112486	0
	Owenia fusiformis	Owenia	Oweniidae		0	0	1	1	0			Owenia fusiformis	Owenia	Oweniidae		0	0	0.016129	0.00112486	0
	Macrobrachium rosenbergii	Macrobrachium	Palaemonidae		0	0	0	1	0			Macrobrachium rosenbergii	Macrobrachium	Palaemonidae		0	0	0	0.00112486	0
	Paleopneustes cristatus	Paleopneustes	Paleopneustidae		0	0	0	1	0			Paleopneustes cristatus	Paleopneustes	Paleopneustidae		0	0	0	0.00112486	0
			Palmariaceae		0	2	0	0	0					Palmariaceae		0	3.61526e-05	0	0	0
	Panagrellus redivivus	Panagrellus	Panagrolaimidae		0	0	0	1	0			Panagrellus redivivus	Panagrellus	Panagrolaimidae		0	0	0	0.00112486	0
			Pandalidae		0	1	0	0	0					Pandalidae		0	1.80763e-05	0	0	0
	Atopobathynella glenayleensis	Atopobathynella	Parabathynellidae		0	1	0	0	0			Atopobathynella glenayleensis	Atopobathynella	Parabathynellidae		0	1.80763e-05	0	0	0
			Parachordodidae		0	31	0	0	0					Parachordodidae		0	0.000560366	0	0	0
			Paraglomeraceae		0	1	0	0	0					Paraglomeraceae		0	1.80763e-05	0	0	0
	Paragorgia arborea	Paragorgia	Paragorgiidae		0	0	0	1	0			Paragorgia arborea	Paragorgia	Paragorgiidae		0	0	0	0.00112486	0
	Parajapyx emeryanus	Parajapyx	Parajapygidae		0	1	0	0	0			Parajapyx emeryanus	Parajapyx	Parajapygidae		0	1.80763e-05	0	0	0
		Paramoeba	Paramoebidae		0	2	0	0	0				Paramoeba	Paramoebidae		0	3.61526e-05	0	0	0
			Paramoebidae		0	4	0	0	0					Paramoebidae		0	7.23053e-05	0	0	0
	Aricidea sp. THS-2006	Aricidea	Paraonidae		0	0	0	1	0			Aricidea sp. THS-2006	Aricidea	Paraonidae		0	0	0	0.00112486	0
	Paraphysomonas sp. RCC588	Paraphysomonas	Paraphysomonadaceae		0	1	0	0	0			Paraphysomonas sp. RCC588	Paraphysomonas	Paraphysomonadaceae		0	1.80763e-05	0	0	0
	Astacopsis gouldi	Astacopsis	Parastacidae		0	0	0	1	0			Astacopsis gouldi	Astacopsis	Parastacidae		0	0	0	0.00112486	0
	Cherax quadricarinatus	Cherax	Parastacidae		0	0	0	1	0			Cherax quadricarinatus	Cherax	Parastacidae		0	0	0	0.00112486	0
	Euastacus kershawi	Euastacus	Parastacidae		0	0	0	1	0			Euastacus kershawi	Euastacus	Parastacidae		0	0	0	0.00112486	0
			Parastacidae		0	1	0	0	0					Parastacidae		0	1.80763e-05	0	0	0
			Parazoanthidae		0	2	0	1	0					Parazoanthidae		0	3.61526e-05	0	0.00112486	0
			Parvicapsulidae		0	0	0	1	0					Parvicapsulidae		0	0	0	0.00112486	0
	Paulinella chromatophora	Paulinella	Paulinellidae		0	90	0	0	0			Paulinella chromatophora	Paulinella	Paulinellidae		0	0.00162687	0	0	0
			Paulinellidae		0	16	0	0	0					Paulinellidae		0	0.000289221	0	0	0
	Pavlova gyrans	Pavlova	Pavlovaceae		0	2	0	0	0			Pavlova gyrans	Pavlova	Pavlovaceae		0	3.61526e-05	0	0	0
	Rebecca salina	Rebecca	Pavlovaceae		0	3	0	0	0			Rebecca salina	Rebecca	Pavlovaceae		0	5.4229e-05	0	0	0
			Pavlovaceae		0	11	0	0	0					Pavlovaceae		0	0.00019884	0	0	0
	Peltospiridae sp. 'Crysomallon squamiferum'		Peltospiridae		0	1	0	1	0			Peltospiridae sp. 'Crysomallon squamiferum'		Peltospiridae		0	1.80763e-05	0	0.00112486	0
			Peltospiridae		0	0	0	1	0					Peltospiridae		0	0	0	0.00112486	0
	Litopenaeus vannamei	Litopenaeus	Penaeidae		0	0	0	1	0			Litopenaeus vannamei	Litopenaeus	Penaeidae		0	0	0	0.00112486	0
	Peniophora cinerea	Peniophora	Peniophoraceae		0	0	0	1	0			Peniophora cinerea	Peniophora	Peniophoraceae		0	0	0	0.00112486	0
			Pennariidae		0	5	0	0	0					Pennariidae		0	9.03816e-05	0	0	0
	Neopetrosia subtriangularis	Neopetrosia	Petrosiidae		0	0	0	1	0			Neopetrosia subtriangularis	Neopetrosia	Petrosiidae		0	0	0	0.00112486	0
			Petrosiidae		0	0	0	1	0					Petrosiidae		0	0	0	0.00112486	0
	Parastagonospora nodorum	Parastagonospora	Phaeosphaeriaceae		0	4	0	1	0			Parastagonospora nodorum	Parastagonospora	Phaeosphaeriaceae		0	7.23053e-05	0	0.00112486	0
			Phaeosphaeriaceae		0	8	0	0	0					Phaeosphaeriaceae		0	0.000144611	0	0	0
		Phaffomyces	Phaffomycetaceae		0	1	0	0	0				Phaffomyces	Phaffomycetaceae		0	1.80763e-05	0	0	0
			Phaffomycetaceae		0	4	0	0	0					Phaffomycetaceae		0	7.23053e-05	0	0	0
			Phanerochaetaceae		0	14	0	0	0					Phanerochaetaceae		0	0.000253068	0	0	0
			Philasteridae		0	1	0	0	0					Philasteridae		0	1.80763e-05	0	0	0
			Philophthalmidae		0	0	0	2	0					Philophthalmidae		0	0	0	0.00224972	0
	Quamtana sp. DNA100446427	Quamtana	Pholcidae		0	0	0	1	0			Quamtana sp. DNA100446427	Quamtana	Pholcidae		0	0	0	0.00112486	0
	Anoplodactylus evansi	Anoplodactylus	Phoxichilidiidae		0	0	0	1	0			Anoplodactylus evansi	Anoplodactylus	Phoxichilidiidae		0	0	0	0.00112486	0
	Phragmidium fragariae	Phragmidium	Phragmidiaceae		0	1	0	0	0			Phragmidium fragariae	Phragmidium	Phragmidiaceae		0	1.80763e-05	0	0	0
			Phragmidiaceae		0	3	0	0	0					Phragmidiaceae		0	5.4229e-05	0	0	0
			Phyllobothriidae		0	0	0	2	0					Phyllobothriidae		0	0	0	0.00224972	0
			Physalacriaceae		0	1	0	0	0					Physalacriaceae		0	1.80763e-05	0	0	0
			Pichiaceae		0	2	0	0	0					Pichiaceae		0	3.61526e-05	0	0	0
	Picomonas judraskeda	Picomonas	Picomonadidae		0	31	0	0	0			Picomonas judraskeda	Picomonas	Picomonadidae		0	0.000560366	0	0	0
		Picomonas	Picomonadidae		0	17	0	0	0				Picomonas	Picomonadidae		0	0.000307297	0	0	0
			Picomonadidae		0	3	0	0	0					Picomonadidae		0	5.4229e-05	0	0	0
	Glossomastix chrysoplasta	Glossomastix	Pinguiochrysidaceae		0	1	0	0	0			Glossomastix chrysoplasta	Glossomastix	Pinguiochrysidaceae		0	1.80763e-05	0	0	0
	Pinna rudis	Pinna	Pinnidae		0	0	0	1	0			Pinna rudis	Pinna	Pinnidae		0	0	0	0.00112486	0
			Pinnidae		0	2	0	0	0					Pinnidae		0	3.61526e-05	0	0	0
	Pinnularia borealis	Pinnularia	Pinnulariaceae		0	1	0	0	0			Pinnularia borealis	Pinnularia	Pinnulariaceae		0	1.80763e-05	0	0	0
			Placynthiaceae		0	1	0	0	0					Placynthiaceae		0	1.80763e-05	0	0	0
			Plagiostomidae		0	0	0	2	0					Plagiostomidae		0	0	0	0.00224972	0
			Plakinidae		0	0	0	1	0					Plakinidae		0	0	0	0.00112486	0
			Planaxidae		0	4	0	0	0					Planaxidae		0	7.23053e-05	0	0	0
			Planoceridae		0	0	0	1	0					Planoceridae		0	0	0	0.00112486	0
			Planomonadidae		0	20	0	0	0					Planomonadidae		0	0.000361526	0	0	0
	Bulinus forskalii	Bulinus	Planorbidae		0	6	0	0	0			Bulinus forskalii	Bulinus	Planorbidae		0	0.000108458	0	0	0
			Planorbidae		0	0	0	1	0					Planorbidae		0	0	0	0.00112486	0
	Plasmodiophora brassicae	Plasmodiophora	Plasmodiophoridae		0	7	0	0	0			Plasmodiophora brassicae	Plasmodiophora	Plasmodiophoridae		0	0.000126534	0	0	0
	Spongospora sp. HH-2014	Spongospora	Plasmodiophoridae		0	1	0	0	0			Spongospora sp. HH-2014	Spongospora	Plasmodiophoridae		0	1.80763e-05	0	0	0
		Spongospora	Plasmodiophoridae		0	1	0	0	0				Spongospora	Plasmodiophoridae		0	1.80763e-05	0	0	0
			Plasmodiophoridae		0	1	0	0	0					Plasmodiophoridae		0	1.80763e-05	0	0	0
			Plectonemertidae		0	1	0	0	0					Plectonemertidae		0	1.80763e-05	0	0	0
	Alternaria alternata	Alternaria	Pleosporaceae		0	0	0	1	0			Alternaria alternata	Alternaria	Pleosporaceae		0	0	0	0.00112486	0
	Alternaria citri	Alternaria	Pleosporaceae		0	0	0	1	0			Alternaria citri	Alternaria	Pleosporaceae		0	0	0	0.00112486	0
	Alternaria limoniasperae	Alternaria	Pleosporaceae		0	0	0	1	0			Alternaria limoniasperae	Alternaria	Pleosporaceae		0	0	0	0.00112486	0
	Alternaria tenuissima	Alternaria	Pleosporaceae		0	0	0	1	0			Alternaria tenuissima	Alternaria	Pleosporaceae		0	0	0	0.00112486	0
		Alternaria	Pleosporaceae		0	0	0	1	0				Alternaria	Pleosporaceae		0	0	0	0.00112486	0
	Bipolaris oryzae	Bipolaris	Pleosporaceae		0	4	0	0	0			Bipolaris oryzae	Bipolaris	Pleosporaceae		0	7.23053e-05	0	0	0
	Bipolaris sorokiniana	Bipolaris	Pleosporaceae		0	0	0	2	0			Bipolaris sorokiniana	Bipolaris	Pleosporaceae		0	0	0	0.00224972	0
	Pyrenophora tritici-repentis	Pyrenophora	Pleosporaceae		1	0	0	0	0			Pyrenophora tritici-repentis	Pyrenophora	Pleosporaceae		0.0121951	0	0	0	0
	Setosphaeria turcica	Setosphaeria	Pleosporaceae		0	5	0	2	0			Setosphaeria turcica	Setosphaeria	Pleosporaceae		0	9.03816e-05	0	0.00224972	0
			Pleosporaceae		0	0	0	4	0					Pleosporaceae		0	0	0	0.00449944	0
	Podon leuckartii	Podon	Podonidae		0	1	0	0	0			Podon leuckartii	Podon	Podonidae		0	1.80763e-05	0	0	0
	Podura aquatica	Podura	Poduridae		0	0	0	1	0			Podura aquatica	Podura	Poduridae		0	0	0	0.00112486	0
	Poeobius meseres	Poeobius	Poeobiidae		0	0	0	1	0			Poeobius meseres	Poeobius	Poeobiidae		0	0	0	0.00112486	0
	Polyaspis lamellipes	Polyaspis	Polyaspididae		0	0	0	2	0			Polyaspis lamellipes	Polyaspis	Polyaspididae		0	0	0	0.00224972	0
	Gyratrix hermaphroditus	Gyratrix	Polycystididae		0	0	0	1	0			Gyratrix hermaphroditus	Gyratrix	Polycystididae		0	0	0	0.00112486	0
	Harmothoe impar	Harmothoe	Polynoidae		0	1	0	0	0			Harmothoe impar	Harmothoe	Polynoidae		0	1.80763e-05	0	0	0
	uncultured Fibroporia		Polyporaceae		0	3	0	0	0			uncultured Fibroporia		Polyporaceae		0	5.4229e-05	0	0	0
			Polyporaceae		0	5	0	0	0					Polyporaceae		0	9.03816e-05	0	0	0
			Pomatiopsidae		0	1	0	0	0					Pomatiopsidae		0	1.80763e-05	0	0	0
			Poritidae		0	6	0	0	0					Poritidae		0	0.000108458	0	0	0
			Porphyridiaceae		0	1	0	0	0					Porphyridiaceae		0	1.80763e-05	0	0	0
	Priapulus caudatus	Priapulus	Priapulidae		0	1	0	0	0			Priapulus caudatus	Priapulus	Priapulidae		0	1.80763e-05	0	0	0
	Brinkmanniella palmata	Brinkmanniella	Promesostomidae		0	0	0	1	0			Brinkmanniella palmata	Brinkmanniella	Promesostomidae		0	0	0	0.00112486	0
		Kymocarens	Promesostomidae		0	1	0	0	0				Kymocarens	Promesostomidae		0	1.80763e-05	0	0	0
			Promesostomidae		0	13	0	0	0					Promesostomidae		0	0.000234992	0	0	0
			Prorhynchidae		0	7	0	0	0					Prorhynchidae		0	0.000126534	0	0	0
	Prorocentrum lima	Prorocentrum	Prorocentraceae		0	2	0	0	0			Prorocentrum lima	Prorocentrum	Prorocentraceae		0	3.61526e-05	0	0	0
	Protodriloides symbioticus	Protodriloides	Protodrilidae		0	0	0	1	0			Protodriloides symbioticus	Protodriloides	Protodrilidae		0	0	0	0.00112486	0
	Acanthiella sp. CEL-2014	Acanthiella	Protomonotresidae		0	0	0	1	0			Acanthiella sp. CEL-2014	Acanthiella	Protomonotresidae		0	0	0	0.00112486	0
			Provorticidae		0	1	0	1	0					Provorticidae		0	1.80763e-05	0	0.00112486	0
			Pseudokeronopsidae		0	1	0	0	0					Pseudokeronopsidae		0	1.80763e-05	0	0	0
			Pteriidae		0	1	0	0	0					Pteriidae		0	1.80763e-05	0	0	0
	Pterolichus obtusus	Pterolichus	Pterolichidae		0	0	0	1	0			Pterolichus obtusus	Pterolichus	Pterolichidae		0	0	0	0.00112486	0
			Ptychoderidae		0	0	0	1	0					Ptychoderidae		0	0	0	0.00112486	0
			Ptyssalgidae		0	0	0	1	0					Ptyssalgidae		0	0	0	0.00112486	0
	Puccinia argentata	Puccinia	Pucciniaceae		0	0	0	1	0			Puccinia argentata	Puccinia	Pucciniaceae		0	0	0	0.00112486	0
			Pucciniaceae		0	1	0	0	0					Pucciniaceae		0	1.80763e-05	0	0	0
	Kinorhynchus yushini	Kinorhynchus	Pycnophyidae		0	0	0	1	0			Kinorhynchus yushini	Kinorhynchus	Pycnophyidae		0	0	0	0.00112486	0
	Pycnophyes oshoroensis	Pycnophyes	Pycnophyidae		0	1	0	0	0			Pycnophyes oshoroensis	Pycnophyes	Pycnophyidae		0	1.80763e-05	0	0	0
	Pycnophyes robustus	Pycnophyes	Pycnophyidae		0	0	0	1	0			Pycnophyes robustus	Pycnophyes	Pycnophyidae		0	0	0	0.00112486	0
	Pycnophyes sp. HY 2012a	Pycnophyes	Pycnophyidae		0	0	0	1	0			Pycnophyes sp. HY 2012a	Pycnophyes	Pycnophyidae		0	0	0	0.00112486	0
	Pycnophyes sp. Tjarno	Pycnophyes	Pycnophyidae		0	0	0	1	0			Pycnophyes sp. Tjarno	Pycnophyes	Pycnophyidae		0	0	0	0.00112486	0
			Pycnophyidae		0	0	0	1	0					Pycnophyidae		0	0	0	0.00112486	0
	Boonea seminuda	Boonea	Pyramidellidae		0	2	0	0	0			Boonea seminuda	Boonea	Pyramidellidae		0	3.61526e-05	0	0	0
	Galkinius sp. 2 MM-2014	Galkinius	Pyrgomatidae		0	0	0	1	0			Galkinius sp. 2 MM-2014	Galkinius	Pyrgomatidae		0	0	0	0.00112486	0
			Pyrgomatidae		0	0	0	1	0					Pyrgomatidae		0	0	0	0.00112486	0
			Pythiaceae		0	2	0	0	0					Pythiaceae		0	3.61526e-05	0	0	0
			Ralfsiaceae		0	1	0	0	0					Ralfsiaceae		0	1.80763e-05	0	0	0
			Ramalinaceae		0	7	0	0	0					Ramalinaceae		0	0.000126534	0	0	0
	Eurypon cf. cinctum CM-2010	Eurypon	Raspailiidae		0	1	0	0	0			Eurypon cf. cinctum CM-2010	Eurypon	Raspailiidae		0	1.80763e-05	0	0	0
			Raspailiidae		0	4	0	1	0					Raspailiidae		0	7.23053e-05	0	0.00112486	0
	Relicanthus daphneae	Relicanthus	Relicanthidae		0	1	0	1	0			Relicanthus daphneae	Relicanthus	Relicanthidae		0	1.80763e-05	0	0.00112486	0
			Relicanthidae		0	4	0	0	0					Relicanthidae		0	7.23053e-05	0	0	0
			Reticulascaceae		0	1	0	0	0					Reticulascaceae		0	1.80763e-05	0	0	0
	Caenorhabditis remanei	Caenorhabditis	Rhabditidae		0	14	0	2	0			Caenorhabditis remanei	Caenorhabditis	Rhabditidae		0	0.000253068	0	0.00224972	0
	Oscheius guentheri	Oscheius	Rhabditidae		0	1	0	0	0			Oscheius guentheri	Oscheius	Rhabditidae		0	1.80763e-05	0	0	0
	Rhabditoides inermis	Rhabditoides	Rhabditidae		0	1	0	0	0			Rhabditoides inermis	Rhabditoides	Rhabditidae		0	1.80763e-05	0	0	0
	Rhabditoides regina	Rhabditoides	Rhabditidae		0	29	0	0	0			Rhabditoides regina	Rhabditoides	Rhabditidae		0	0.000524213	0	0	0
		Rhabditoides	Rhabditidae		0	231	0	0	0				Rhabditoides	Rhabditidae		0	0.00417563	0	0	0
			Rhabditidae		0	260	0	3	0					Rhabditidae		0	0.00469984	0	0.00337458	0
			Rhadinorhynchidae		0	1	0	0	0					Rhadinorhynchidae		0	1.80763e-05	0	0	0
	Rhizophydium sp. PLAUS18	Rhizophydium	Rhizophydiaceae		0	1	0	0	0			Rhizophydium sp. PLAUS18	Rhizophydium	Rhizophydiaceae		0	1.80763e-05	0	0	0
			Rhizophyllidaceae		0	1	0	0	0					Rhizophyllidaceae		0	1.80763e-05	0	0	0
			Rhizopodaceae		0	2	0	0	0					Rhizopodaceae		0	3.61526e-05	0	0	0
			Rhizopogonaceae		0	2	0	0	0					Rhizopogonaceae		0	3.61526e-05	0	0	0
		Guinardia	Rhizosoleniaceae		0	1	0	0	0				Guinardia	Rhizosoleniaceae		0	1.80763e-05	0	0	0
			Rhizosoleniaceae		0	1	0	0	0					Rhizosoleniaceae		0	1.80763e-05	0	0	0
			Rhizostomatidae		0	1	0	0	0					Rhizostomatidae		0	1.80763e-05	0	0	0
	Rhodochaete parvula	Rhodochaete	Rhodochaetaceae		0	1	0	0	0			Rhodochaete parvula	Rhodochaete	Rhodochaetaceae		0	1.80763e-05	0	0	0
		Rhodochaete	Rhodochaetaceae		0	8	0	0	0				Rhodochaete	Rhodochaetaceae		0	0.000144611	0	0	0
			Rhodochaetaceae		0	405	0	0	0					Rhodochaetaceae		0	0.00732091	0	0	0
		Halichrysis	Rhodymeniaceae		0	1	0	0	0				Halichrysis	Rhodymeniaceae		0	1.80763e-05	0	0	0
	Rugogaster hydrolagi	Rugogaster	Rugogastridae		1	0	0	0	0			Rugogaster hydrolagi	Rugogaster	Rugogastridae		0.0121951	0	0	0	0
	uncultured Russulaceae		Russulaceae		0	1	0	0	0			uncultured Russulaceae		Russulaceae		0	1.80763e-05	0	0	0
	Schizobranchia insignis	Schizobranchia	Sabellidae		0	0	0	1	0			Schizobranchia insignis	Schizobranchia	Sabellidae		0	0	0	0.00112486	0
			Sabellidae		0	1	0	0	0					Sabellidae		0	1.80763e-05	0	0	0
	Cyniclomyces guttulatus	Cyniclomyces	Saccharomycetaceae		0	0	0	1	0			Cyniclomyces guttulatus	Cyniclomyces	Saccharomycetaceae		0	0	0	0.00112486	0
	Eremothecium gossypii	Eremothecium	Saccharomycetaceae		0	1	0	0	0			Eremothecium gossypii	Eremothecium	Saccharomycetaceae		0	1.80763e-05	0	0	0
	Candida glabrata	Nakaseomyces	Saccharomycetaceae		0	1	0	0	0			Candida glabrata	Nakaseomyces	Saccharomycetaceae		0	1.80763e-05	0	0	0
		Nakaseomyces	Saccharomycetaceae		0	2	0	0	0				Nakaseomyces	Saccharomycetaceae		0	3.61526e-05	0	0	0
	Saccharomyces cerevisiae	Saccharomyces	Saccharomycetaceae		0	7	0	3	0			Saccharomyces cerevisiae	Saccharomyces	Saccharomycetaceae		0	0.000126534	0	0.00337458	0
		Saccharomyces	Saccharomycetaceae		0	5	0	1	0				Saccharomyces	Saccharomycetaceae		0	9.03816e-05	0	0.00112486	0
	Torulaspora delbrueckii	Torulaspora	Saccharomycetaceae		0	5	0	0	0			Torulaspora delbrueckii	Torulaspora	Saccharomycetaceae		0	9.03816e-05	0	0	0
			Saccharomycetaceae		0	27	0	0	0					Saccharomycetaceae		0	0.000488061	0	0	0
	uncultured Hanseniaspora		Saccharomycodaceae		0	1	0	0	0			uncultured Hanseniaspora		Saccharomycodaceae		0	1.80763e-05	0	0	0
			Saccharomycodaceae		0	4	0	0	0					Saccharomycodaceae		0	7.23053e-05	0	0	0
	Saccocirrus papillocercus	Saccocirrus	Saccocirridae		0	1	0	0	0			Saccocirrus papillocercus	Saccocirrus	Saccocirridae		0	1.80763e-05	0	0	0
	Cholamonas cyrtodiopsidis	Cholamonas	Sainouridae		0	1	0	0	0			Cholamonas cyrtodiopsidis	Cholamonas	Sainouridae		0	1.80763e-05	0	0	0
			Salisapiliaceae		0	1	0	0	0					Salisapiliaceae		0	1.80763e-05	0	0	0
			Salpingoecidae		0	1	0	0	0					Salpingoecidae		0	1.80763e-05	0	0	0
		Sasala	Sanguinicolidae		0	0	0	1	0				Sasala	Sanguinicolidae		0	0	0	0.00112486	0
	Aphanomyces euteiches	Aphanomyces	Saprolegniaceae		1	10	0	1	0			Aphanomyces euteiches	Aphanomyces	Saprolegniaceae		0.0121951	0.000180763	0	0.00112486	0
		Aphanomyces	Saprolegniaceae		0	141	0	0	0				Aphanomyces	Saprolegniaceae		0	0.00254876	0	0	0
			Saprolegniaceae		0	119	0	0	0					Saprolegniaceae		0	0.00215108	0	0	0
	Besnoitia besnoiti	Besnoitia	Sarcocystidae		0	0	0	6	0			Besnoitia besnoiti	Besnoitia	Sarcocystidae		0	0	0	0.00674916	0
	Sarcocystis arieticanis	Sarcocystis	Sarcocystidae		0	2	0	0	0			Sarcocystis arieticanis	Sarcocystis	Sarcocystidae		0	3.61526e-05	0	0	0
		Sarcocystis	Sarcocystidae		0	3	0	0	0				Sarcocystis	Sarcocystidae		0	5.4229e-05	0	0	0
	Toxoplasma gondii	Toxoplasma	Sarcocystidae		0	0	12	0	29			Toxoplasma gondii	Toxoplasma	Sarcocystidae		0	0	0.193548	0	0.337209
			Sarcocystidae		0	10	0	0	0					Sarcocystidae		0	0.000180763	0	0	0
	Allobilharzia visceralis	Allobilharzia	Schistosomatidae		0	1	0	0	0			Allobilharzia visceralis	Allobilharzia	Schistosomatidae		0	1.80763e-05	0	0	0
	Schistosoma japonicum	Schistosoma	Schistosomatidae		1	2	0	0	0			Schistosoma japonicum	Schistosoma	Schistosomatidae		0.0121951	3.61526e-05	0	0	0
			Schistosomatidae		0	3	0	3	0					Schistosomatidae		0	5.4229e-05	0	0.00337458	0
			Schizopathidae		0	0	0	1	0					Schizopathidae		0	0	0	0.00112486	0
			Schizorhynchidae		0	0	0	1	0					Schizorhynchidae		0	0	0	0.00112486	0
	Schizosaccharomyces pombe	Schizosaccharomyces	Schizosaccharomycetaceae		0	9	0	0	0			Schizosaccharomyces pombe	Schizosaccharomyces	Schizosaccharomycetaceae		0	0.000162687	0	0	0
		Schizosaccharomyces	Schizosaccharomycetaceae		0	2	0	0	0				Schizosaccharomyces	Schizosaccharomycetaceae		0	3.61526e-05	0	0	0
			Schizosaccharomycetaceae		0	1330	0	0	0					Schizosaccharomycetaceae		0	0.0240415	0	0	0
			Sclerotiniaceae		0	6	0	1	0					Sclerotiniaceae		0	0.000108458	0	0.00112486	0
	Scutigera coleoptrata	Scutigera	Scutigeridae		0	1	0	0	0			Scutigera coleoptrata	Scutigera	Scutigeridae		0	1.80763e-05	0	0	0
	Scytosiphon lomentaria	Scytosiphon	Scytosiphonaceae		0	0	0	1	0			Scytosiphon lomentaria	Scytosiphon	Scytosiphonaceae		0	0	0	0.00112486	0
			Seirococcaceae		0	1	0	0	0					Seirococcaceae		0	1.80763e-05	0	0	0
	Sejus (Epicroseius) sp. SJD-2001	Sejus	Sejidae		0	1	0	0	0			Sejus (Epicroseius) sp. SJD-2001	Sejus	Sejidae		0	1.80763e-05	0	0	0
			Serpulaceae		0	223	0	0	0					Serpulaceae		0	0.00403102	0	0	0
	Ficopomatus enigmaticus	Ficopomatus	Serpulidae		0	1	0	0	0			Ficopomatus enigmaticus	Ficopomatus	Serpulidae		0	1.80763e-05	0	0	0
			Sertulariidae		0	21	0	0	0					Sertulariidae		0	0.000379603	0	0	0
	Osedax sp. 'nude-palp-B'	Osedax	Siboglinidae		0	0	0	1	0			Osedax sp. 'nude-palp-B'	Osedax	Siboglinidae		0	0	0	0.00112486	0
			Siboglinidae		0	1	0	0	0					Siboglinidae		0	1.80763e-05	0	0	0
	Sthenelais boa	Sthenelais	Sigalionidae		0	1	0	0	0			Sthenelais boa	Sthenelais	Sigalionidae		0	1.80763e-05	0	0	0
			Sinuolineidae		0	0	0	1	0					Sinuolineidae		0	0	0	0.00112486	0
	Neurospora crassa	Neurospora	Sordariaceae		0	0	0	1	0			Neurospora crassa	Neurospora	Sordariaceae		0	0	0	0.00112486	0
	Sordaria macrospora	Sordaria	Sordariaceae		0	7	0	1	0			Sordaria macrospora	Sordaria	Sordariaceae		0	0.000126534	0	0.00112486	0
			Sordariaceae		0	1	0	0	0					Sordariaceae		0	1.80763e-05	0	0	0
			Sphaeriidae		0	0	0	1	0					Sphaeriidae		0	0	0	0.00112486	0
	Palliatus indecorus	Palliatus	Sphaerosporidae		0	6	0	0	0			Palliatus indecorus	Palliatus	Sphaerosporidae		0	0.000108458	0	0	0
	Sphaerospora sparidarum	Sphaerospora	Sphaerosporidae		0	0	0	1	0			Sphaerospora sparidarum	Sphaerospora	Sphaerosporidae		0	0	0	0.00112486	0
		Marenzelleria	Spionidae		0	1	0	0	0				Marenzelleria	Spionidae		0	1.80763e-05	0	0	0
	Polydora ciliata	Polydora	Spionidae		0	1	0	0	0			Polydora ciliata	Polydora	Spionidae		0	1.80763e-05	0	0	0
			Spirorchiidae		0	1	0	0	0					Spirorchiidae		0	1.80763e-05	0	0	0
			Spizellomycetaceae		0	1	0	0	0					Spizellomycetaceae		0	1.80763e-05	0	0	0
	Ephydatia fluviatilis	Ephydatia	Spongillidae		0	1	0	0	0			Ephydatia fluviatilis	Ephydatia	Spongillidae		0	1.80763e-05	0	0	0
			Spongodiscidae		0	2	0	0	0					Spongodiscidae		0	3.61526e-05	0	0	0
	Squilla rugosa	Squilla	Squillidae		0	2	0	0	0			Squilla rugosa	Squilla	Squillidae		0	3.61526e-05	0	0	0
	Stereum hirsutum	Stereum	Stereaceae		0	12	0	0	0			Stereum hirsutum	Stereum	Stereaceae		0	0.000216916	0	0	0
			Stereaceae		0	17	0	0	0					Stereaceae		0	0.000307297	0	0	0
	Strongylocentrotus purpuratus	Strongylocentrotus	Strongylocentrotidae		0	7	0	3	0			Strongylocentrotus purpuratus	Strongylocentrotus	Strongylocentrotidae		0	0.000126534	0	0.00337458	0
			Strongylocentrotidae		0	1	0	1	0					Strongylocentrotidae		0	1.80763e-05	0	0.00112486	0
	Stylocellus sp. Borneo 8	Stylocellus	Stylocellidae		0	1	0	1	0			Stylocellus sp. Borneo 8	Stylocellus	Stylocellidae		0	1.80763e-05	0	0.00112486	0
			Subergorgiidae		0	8	0	0	0					Subergorgiidae		0	0.000144611	0	0	0
	'Prosuberites' laughlini	Prosuberites	Suberitidae		0	0	0	1	0			'Prosuberites' laughlini	Prosuberites	Suberitidae		0	0	0	0.00112486	0
	Suillus variegatus	Suillus	Suillaceae		0	1	0	0	0			Suillus variegatus	Suillus	Suillaceae		0	1.80763e-05	0	0	0
	Sycon ciliatum	Sycon	Sycettidae		0	4	0	0	0			Sycon ciliatum	Sycon	Sycettidae		0	7.23053e-05	0	0	0
			Sycettidae		0	7	0	0	0					Sycettidae		0	0.000126534	0	0	0
	Eurysyllis tuberculata	Eurysyllis	Syllidae		0	1	0	0	0			Eurysyllis tuberculata	Eurysyllis	Syllidae		0	1.80763e-05	0	0	0
			Syllidae		0	0	0	1	0					Syllidae		0	0	0	0.00112486	0
	Synchytrium macrosporum	Synchytrium	Synchytriaceae		0	1	0	0	0			Synchytrium macrosporum	Synchytrium	Synchytriaceae		0	1.80763e-05	0	0	0
			Synchytriaceae		0	49	0	0	0					Synchytriaceae		0	0.00088574	0	0	0
			Syringophilidae		0	6	0	0	0					Syringophilidae		0	0.000108458	0	0	0
	Taenia asiatica	Taenia	Taeniidae		0	0	0	1	0			Taenia asiatica	Taenia	Taeniidae		0	0	0	0.00112486	0
			Terebratulidae		0	0	0	1	0					Terebratulidae		0	0	0	0.00112486	0
			Teredinidae		0	0	0	1	0					Teredinidae		0	0	0	0.00112486	0
			Tethyidae		0	6	0	0	0					Tethyidae		0	0.000108458	0	0	0
	Cinachyrella sp. 3-9	Cinachyrella	Tetillidae		0	1	0	0	0			Cinachyrella sp. 3-9	Cinachyrella	Tetillidae		0	1.80763e-05	0	0	0
			Tetillidae		0	1	0	0	0					Tetillidae		0	1.80763e-05	0	0	0
	Phonognatha graeffei	Phonognatha	Tetragnathidae		0	0	0	1	0			Phonognatha graeffei	Phonognatha	Tetragnathidae		0	0	0	0.00112486	0
	Stigmaeopsis celarius	Stigmaeopsis	Tetranychidae		0	0	0	1	0			Stigmaeopsis celarius	Stigmaeopsis	Tetranychidae		0	0	0	0.00112486	0
	Stigmaeopsis takahashii	Stigmaeopsis	Tetranychidae		0	0	0	1	0			Stigmaeopsis takahashii	Stigmaeopsis	Tetranychidae		0	0	0	0.00112486	0
	Thalassiosira pseudonana	Thalassiosira	Thalassiosiraceae		0	2	1	0	0			Thalassiosira pseudonana	Thalassiosira	Thalassiosiraceae		0	3.61526e-05	0.016129	0	0
			Thalassiosiraceae		0	7	0	0	0					Thalassiosiraceae		0	0.000126534	0	0	0
	Diplodasys ankeli	Diplodasys	Thaumastodermatidae		0	0	0	1	0			Diplodasys ankeli	Diplodasys	Thaumastodermatidae		0	0	0	0.00112486	0
	Diplodasys sp. KG-2011	Diplodasys	Thaumastodermatidae		0	0	0	1	0			Diplodasys sp. KG-2011	Diplodasys	Thaumastodermatidae		0	0	0	0.00112486	0
	Oregodasys ruber	Oregodasys	Thaumastodermatidae		0	0	0	1	0			Oregodasys ruber	Oregodasys	Thaumastodermatidae		0	0	0	0.00112486	0
	Tetranchyroderma megastomum	Tetranchyroderma	Thaumastodermatidae		0	1	0	1	0			Tetranchyroderma megastomum	Tetranchyroderma	Thaumastodermatidae		0	1.80763e-05	0	0.00112486	0
	Tetranchyroderma pachysomum	Tetranchyroderma	Thaumastodermatidae		0	0	0	1	0			Tetranchyroderma pachysomum	Tetranchyroderma	Thaumastodermatidae		0	0	0	0.00112486	0
			Thaumastodermatidae		0	1	0	2	0					Thaumastodermatidae		0	1.80763e-05	0	0.00224972	0
	Protaspis grandis	Protaspis	Thaumatomastigidae		0	2	0	0	0			Protaspis grandis	Protaspis	Thaumatomastigidae		0	3.61526e-05	0	0	0
	Thaumatomastix sp. CC002-Boundary Bay	Thaumatomastix	Thaumatomastigidae		0	3	0	0	0			Thaumatomastix sp. CC002-Boundary Bay	Thaumatomastix	Thaumatomastigidae		0	5.4229e-05	0	0	0
			Thaumatomastigidae		0	1	0	0	0					Thaumatomastigidae		0	1.80763e-05	0	0	0
			Theamatidae		0	0	0	1	0					Theamatidae		0	0	0	0.00112486	0
	Theileria orientalis	Theileria	Theileriidae		0	1	0	0	0			Theileria orientalis	Theileria	Theileriidae		0	1.80763e-05	0	0	0
			Theileriidae		0	1	0	0	0					Theileriidae		0	1.80763e-05	0	0	0
		Tomentella	Thelephoraceae		0	3	0	0	0				Tomentella	Thelephoraceae		0	5.4229e-05	0	0	0
	Aplysinopsis sp. 1 NCI185	Aplysinopsis	Thorectidae		0	0	0	1	0			Aplysinopsis sp. 1 NCI185	Aplysinopsis	Thorectidae		0	0	0	0.00112486	0
	Fasciospongia cf. cycni NCI030	Fasciospongia	Thorectidae		0	1	0	0	0			Fasciospongia cf. cycni NCI030	Fasciospongia	Thorectidae		0	1.80763e-05	0	0	0
	Hyrtios erectus	Hyrtios	Thorectidae		0	9	0	0	0			Hyrtios erectus	Hyrtios	Thorectidae		0	0.000162687	0	0	0
	Hyrtios reticulatus	Hyrtios	Thorectidae		0	2	0	0	0			Hyrtios reticulatus	Hyrtios	Thorectidae		0	3.61526e-05	0	0	0
		Hyrtios	Thorectidae		0	3	0	0	0				Hyrtios	Thorectidae		0	5.4229e-05	0	0	0
			Thorectidae		0	877	0	0	0					Thorectidae		0	0.0158529	0	0	0
			Thyasiridae		0	0	0	1	0					Thyasiridae		0	0	0	0.00112486	0
	Modeeria rotunda	Modeeria	Tiarannidae		0	0	0	1	0			Modeeria rotunda	Modeeria	Tiarannidae		0	0	0	0.00112486	0
	Tomocerina liliputanus	Tomocerina	Tomoceridae		0	1	0	0	0			Tomocerina liliputanus	Tomocerina	Tomoceridae		0	1.80763e-05	0	0	0
			Tovelliaceae		0	2	0	0	0					Tovelliaceae		0	3.61526e-05	0	0	0
	Cryptococcus neoformans	Filobasidiella	Tremellaceae		1	0	0	0	0			Cryptococcus neoformans	Filobasidiella	Tremellaceae		0.0121951	0	0	0	0
		Filobasidiella	Tremellaceae		0	5	0	0	0				Filobasidiella	Tremellaceae		0	9.03816e-05	0	0	0
			Tremellaceae		1	0	0	0	0					Tremellaceae		0.0121951	0	0	0	0
			Triaenonychidae		0	0	0	1	0					Triaenonychidae		0	0	0	0.00112486	0
	Tribonema aequale	Tribonema	Tribonemataceae		0	1	0	0	0			Tribonema aequale	Tribonema	Tribonemataceae		0	1.80763e-05	0	0	0
			Trichobranchidae		0	1	0	0	0					Trichobranchidae		0	1.80763e-05	0	0	0
	Talaromyces marneffei	Talaromyces	Trichocomaceae		0	8	0	7	0			Talaromyces marneffei	Talaromyces	Trichocomaceae		0	0.000144611	0	0.00787402	0
	Talaromyces purpureogenus	Talaromyces	Trichocomaceae		0	1	0	0	0			Talaromyces purpureogenus	Talaromyces	Trichocomaceae		0	1.80763e-05	0	0	0
	Talaromyces stipitatus	Talaromyces	Trichocomaceae		0	0	0	1	0			Talaromyces stipitatus	Talaromyces	Trichocomaceae		0	0	0	0.00112486	0
			Trichocomaceae		0	7	0	0	0					Trichocomaceae		0	0.000126534	0	0	0
	Ampulloclitocybe clavipes	Ampulloclitocybe	Tricholomataceae		0	1	0	0	0			Ampulloclitocybe clavipes	Ampulloclitocybe	Tricholomataceae		0	1.80763e-05	0	0	0
	Laccaria bicolor	Laccaria	Tricholomataceae		0	0	0	2	0			Laccaria bicolor	Laccaria	Tricholomataceae		0	0	0	0.00224972	0
	Lichenomphalia alpina	Lichenomphalia	Tricholomataceae		0	2	0	0	0			Lichenomphalia alpina	Lichenomphalia	Tricholomataceae		0	3.61526e-05	0	0	0
	Lichenomphalia lobata	Lichenomphalia	Tricholomataceae		0	1	0	0	0			Lichenomphalia lobata	Lichenomphalia	Tricholomataceae		0	1.80763e-05	0	0	0
			Tricholomataceae		0	3	0	1	0					Tricholomataceae		0	5.4229e-05	0	0.00112486	0
	Blastobotrys proliferans	Blastobotrys	Trichomonascaceae		0	8	0	0	0			Blastobotrys proliferans	Blastobotrys	Trichomonascaceae		0	0.000144611	0	0	0
			Trichomonascaceae		0	39	0	0	0					Trichomonascaceae		0	0.000704976	0	0	0
			Tridacnidae		0	1	0	0	0					Tridacnidae		0	1.80763e-05	0	0	0
			Trigonopsidaceae		1	34	0	0	0					Trigonopsidaceae		0.0121951	0.000614595	0	0	0
	Triops cancriformis	Triops	Triopsidae		0	1	0	1	0			Triops cancriformis	Triops	Triopsidae		0	1.80763e-05	0	0.00112486	0
	Conotalopia ornata	Conotalopia	Trochidae		0	0	0	1	0			Conotalopia ornata	Conotalopia	Trochidae		0	0	0	0.00112486	0
	Oxystele tigrina	Oxystele	Trochidae		0	3	0	0	0			Oxystele tigrina	Oxystele	Trochidae		0	5.4229e-05	0	0	0
			Trochidae		0	3	0	0	0					Trochidae		0	5.4229e-05	0	0	0
	Anelasmocephalus cambridgei	Anelasmocephalus	Trogulidae		0	0	0	1	0			Anelasmocephalus cambridgei	Anelasmocephalus	Trogulidae		0	0	0	0.00112486	0
	Trogulus nepaeiformis	Trogulus	Trogulidae		0	1	0	0	0			Trogulus nepaeiformis	Trogulus	Trogulidae		0	1.80763e-05	0	0	0
			Trypanosomatidae		0	1	0	2	0					Trypanosomatidae		0	1.80763e-05	0	0.00224972	0
	Tubulanus annulatus	Tubulanus	Tubulanidae		1	2	0	1	0			Tubulanus annulatus	Tubulanus	Tubulanidae		0.0121951	3.61526e-05	0	0.00112486	0
	Tubulanus ezoensis	Tubulanus	Tubulanidae		0	0	0	1	0			Tubulanus ezoensis	Tubulanus	Tubulanidae		0	0	0	0.00112486	0
			Tubuliporidae		0	0	0	1	0					Tubuliporidae		0	0	0	0.00112486	0
		Paraturbanella	Turbanellidae		0	1	0	0	0				Paraturbanella	Turbanellidae		0	1.80763e-05	0	0	0
			Turbanellidae		0	5	0	1	0					Turbanellidae		0	9.03816e-05	0	0.00112486	0
		Angaria	Turbinidae		0	0	0	1	0				Angaria	Turbinidae		0	0	0	0.00112486	0
			Turbinidae		0	1	0	0	0					Turbinidae		0	1.80763e-05	0	0	0
			Tylenchidae		0	1	0	0	0					Tylenchidae		0	1.80763e-05	0	0	0
			Typhloplanidae		0	1	0	0	0					Typhloplanidae		0	1.80763e-05	0	0	0
	Uloborus walckenaerius	Uloborus	Uloboridae		0	1	0	0	0			Uloborus walckenaerius	Uloborus	Uloboridae		0	1.80763e-05	0	0	0
	Umbelopsidaceae sp. UAMH 6095		Umbelopsidaceae		0	1	0	0	0			Umbelopsidaceae sp. UAMH 6095		Umbelopsidaceae		0	1.80763e-05	0	0	0
			Umbilicariaceae		0	3	0	0	0					Umbilicariaceae		0	5.4229e-05	0	0	0
	Cycladicama cumingi	Cycladicama	Ungulinidae		0	0	0	2	0			Cycladicama cumingi	Cycladicama	Ungulinidae		0	0	0	0.00224972	0
	Unionicola foili	Unionicola	Unionicolidae		0	0	0	1	0			Unionicola foili	Unionicola	Unionicolidae		0	0	0	0.00112486	0
			Urechidae		0	1	0	0	0					Urechidae		0	1.80763e-05	0	0	0
			Uronychiidae		0	2	0	0	0					Uronychiidae		0	3.61526e-05	0	0	0
	Uropodella laciniata	Uropodella	Uropodellidae		0	1	0	0	0			Uropodella laciniata	Uropodella	Uropodellidae		0	1.80763e-05	0	0	0
	Sporisorium reilianum	Sporisorium	Ustilaginaceae		0	2	0	0	0			Sporisorium reilianum	Sporisorium	Ustilaginaceae		0	3.61526e-05	0	0	0
	Ustilago maydis	Ustilago	Ustilaginaceae		0	5	0	0	0			Ustilago maydis	Ustilago	Ustilaginaceae		0	9.03816e-05	0	0	0
			Ustilaginaceae		0	1	0	2	0					Ustilaginaceae		0	1.80763e-05	0	0.00224972	0
		Meretrix	Veneridae		0	0	0	1	0				Meretrix	Veneridae		0	0	0	0.00112486	0
	Periglypta listeri	Periglypta	Veneridae		0	2	0	0	0			Periglypta listeri	Periglypta	Veneridae		0	3.61526e-05	0	0	0
	Ruditapes philippinarum	Ruditapes	Veneridae		1	0	0	0	0			Ruditapes philippinarum	Ruditapes	Veneridae		0.0121951	0	0	0	0
			Veneridae		0	1	0	1	0					Veneridae		0	1.80763e-05	0	0.00112486	0
	Endocarpon pusillum	Endocarpon	Verrucariaceae		0	1	0	0	0			Endocarpon pusillum	Endocarpon	Verrucariaceae		0	1.80763e-05	0	0	0
	Vertigo antivertigo	Vertigo	Vertiginidae		0	0	0	1	0			Vertigo antivertigo	Vertigo	Vertiginidae		0	0	0	0.00112486	0
			Vesicomyidae		0	2	0	0	0					Vesicomyidae		0	3.61526e-05	0	0	0
	Withiidae sp. JA-2011		Withiidae		0	1	0	0	0			Withiidae sp. JA-2011		Withiidae		0	1.80763e-05	0	0	0
	Heteroxenotrichula squamosa	Heteroxenotrichula	Xenotrichulidae		0	1	0	0	0			Heteroxenotrichula squamosa	Heteroxenotrichula	Xenotrichulidae		0	1.80763e-05	0	0	0
		Xenotrichula	Xenotrichulidae		0	0	0	1	0				Xenotrichula	Xenotrichulidae		0	0	0	0.00112486	0
			Xyalidae		0	0	0	1	0					Xyalidae		0	0	0	0.00112486	0
			Yoldiidae		0	0	0	1	0					Yoldiidae		0	0	0	0.00112486	0
			Zancleidae		0	20	0	0	0					Zancleidae		0	0.000361526	0	0	0
			Zoropsidae		0	0	0	1	0					Zoropsidae		0	0	0	0.00112486	0
	Acanthamoeba castellanii	Acanthamoeba			0	145	0	0	0			Acanthamoeba castellanii	Acanthamoeba			0	0.00262107	0	0	0
	Acanthamoeba culbertsoni	Acanthamoeba			0	1	0	0	0			Acanthamoeba culbertsoni	Acanthamoeba			0	1.80763e-05	0	0	0
	Acanthamoeba divionensis	Acanthamoeba			0	1	0	0	0			Acanthamoeba divionensis	Acanthamoeba			0	1.80763e-05	0	0	0
	Acanthamoeba genotype T3	Acanthamoeba			0	1	0	0	0			Acanthamoeba genotype T3	Acanthamoeba			0	1.80763e-05	0	0	0
	Acanthamoeba jacobsi	Acanthamoeba			0	1	0	0	0			Acanthamoeba jacobsi	Acanthamoeba			0	1.80763e-05	0	0	0
	Acanthamoeba lenticulata	Acanthamoeba			0	1	0	0	0			Acanthamoeba lenticulata	Acanthamoeba			0	1.80763e-05	0	0	0
	Acanthamoeba polyphaga	Acanthamoeba			0	1	0	0	0			Acanthamoeba polyphaga	Acanthamoeba			0	1.80763e-05	0	0	0
	Acanthamoeba sp.	Acanthamoeba			0	1	0	0	0			Acanthamoeba sp.	Acanthamoeba			0	1.80763e-05	0	0	0
	Acanthamoeba sp. ACA_85/10	Acanthamoeba			0	1	0	0	0			Acanthamoeba sp. ACA_85/10	Acanthamoeba			0	1.80763e-05	0	0	0
	Acanthamoeba sp. Ac_E6b	Acanthamoeba			0	2	0	0	0			Acanthamoeba sp. Ac_E6b	Acanthamoeba			0	3.61526e-05	0	0	0
	Acanthamoeba sp. Ac_E8b	Acanthamoeba			0	1	0	0	0			Acanthamoeba sp. Ac_E8b	Acanthamoeba			0	1.80763e-05	0	0	0
	Acanthamoeba sp. Ac_F1c	Acanthamoeba			0	1	0	0	0			Acanthamoeba sp. Ac_F1c	Acanthamoeba			0	1.80763e-05	0	0	0
	Acanthamoeba sp. CHI4703	Acanthamoeba			0	2	0	0	0			Acanthamoeba sp. CHI4703	Acanthamoeba			0	3.61526e-05	0	0	0
	Acanthamoeba sp. Jin-E5	Acanthamoeba			0	1	0	0	0			Acanthamoeba sp. Jin-E5	Acanthamoeba			0	1.80763e-05	0	0	0
	Acanthamoeba sp. KA/E12	Acanthamoeba			0	1	0	0	0			Acanthamoeba sp. KA/E12	Acanthamoeba			0	1.80763e-05	0	0	0
	Acanthamoeba sp. KA/E13	Acanthamoeba			0	1	0	0	0			Acanthamoeba sp. KA/E13	Acanthamoeba			0	1.80763e-05	0	0	0
	Acanthamoeba sp. KA/E14	Acanthamoeba			0	4	0	0	0			Acanthamoeba sp. KA/E14	Acanthamoeba			0	7.23053e-05	0	0	0
	Acanthamoeba sp. KA/E23	Acanthamoeba			0	1	0	0	0			Acanthamoeba sp. KA/E23	Acanthamoeba			0	1.80763e-05	0	0	0
	Acanthamoeba sp. KA/E9	Acanthamoeba			0	2	0	0	0			Acanthamoeba sp. KA/E9	Acanthamoeba			0	3.61526e-05	0	0	0
	Acanthamoeba sp. KA/MSG12	Acanthamoeba			0	9	0	0	0			Acanthamoeba sp. KA/MSG12	Acanthamoeba			0	0.000162687	0	0	0
	Acanthamoeba sp. L773/96	Acanthamoeba			0	1	0	0	0			Acanthamoeba sp. L773/96	Acanthamoeba			0	1.80763e-05	0	0	0
	Acanthamoeba sp. SGC-11	Acanthamoeba			0	1	0	0	0			Acanthamoeba sp. SGC-11	Acanthamoeba			0	1.80763e-05	0	0	0
	uncultured Acanthamoeba	Acanthamoeba			0	1	0	0	0			uncultured Acanthamoeba	Acanthamoeba			0	1.80763e-05	0	0	0
		Acanthamoeba			0	38	0	0	0				Acanthamoeba			0	0.0006869	0	0	0
	Andalucia godoyi	Andalucia			0	4	0	1	0			Andalucia godoyi	Andalucia			0	7.23053e-05	0	0.00112486	0
	Bensingtonia thailandica	Bensingtonia			0	0	0	1	0			Bensingtonia thailandica	Bensingtonia			0	0	0	0.00112486	0
	Bigelowiella natans	Bigelowiella			0	56	0	0	0			Bigelowiella natans	Bigelowiella			0	0.00101227	0	0	0
		Bigelowiella			0	1	0	0	0				Bigelowiella			0	1.80763e-05	0	0	0
	Blastodinium crassum	Blastodinium			0	0	0	1	0			Blastodinium crassum	Blastodinium			0	0	0	0.00112486	0
	uncultured Breviata	Breviata			0	1	0	0	0			uncultured Breviata	Breviata			0	1.80763e-05	0	0	0
		Candida			1	0	0	0	0				Candida			0.0121951	0	0	0	0
	Capsaspora owczarzaki	Capsaspora			0	15	0	0	0			Capsaspora owczarzaki	Capsaspora			0	0.000271145	0	0	0
		Capsaspora			0	5	0	0	0				Capsaspora			0	9.03816e-05	0	0	0
	Colponema sp. Vietnam	Colponema			0	3	0	0	0			Colponema sp. Vietnam	Colponema			0	5.4229e-05	0	0	0
	Corallochytrium limacisporum	Corallochytrium			0	2	0	0	0			Corallochytrium limacisporum	Corallochytrium			0	3.61526e-05	0	0	0
	Cryothecomonas sp. APCC MC5-1Cryo	Cryothecomonas			0	29	0	0	0			Cryothecomonas sp. APCC MC5-1Cryo	Cryothecomonas			0	0.000524213	0	0	0
		Cryothecomonas			0	1	0	0	0				Cryothecomonas			0	1.80763e-05	0	0	0
	Cryptococcus flavus	Cryptococcus			0	1	0	0	0			Cryptococcus flavus	Cryptococcus			0	1.80763e-05	0	0	0
	Cyanoptyche gloeocystis	Cyanoptyche			0	1	0	0	0			Cyanoptyche gloeocystis	Cyanoptyche			0	1.80763e-05	0	0	0
	Dictyostelium discoideum	Dictyostelium			0	73	0	0	0			Dictyostelium discoideum	Dictyostelium			0	0.00131957	0	0	0
	Epicoccum sp. 22MS01	Epicoccum			0	2	0	0	0			Epicoccum sp. 22MS01	Epicoccum			0	3.61526e-05	0	0	0
	Filoreta marina	Filoreta			0	0	0	1	0			Filoreta marina	Filoreta			0	0	0	0.00112486	0
	Ichthyophonus hoferi	Ichthyophonus			0	2	0	0	0			Ichthyophonus hoferi	Ichthyophonus			0	3.61526e-05	0	0	0
	Karlingiomyces asterocystis	Karlingiomyces			0	46	0	0	0			Karlingiomyces asterocystis	Karlingiomyces			0	0.000831511	0	0	0
		Karlingiomyces			0	2	0	0	0				Karlingiomyces			0	3.61526e-05	0	0	0
	Lotharella vacuolata	Lotharella			0	9	0	0	0			Lotharella vacuolata	Lotharella			0	0.000162687	0	0	0
		Lotharella			0	15	0	0	0				Lotharella			0	0.000271145	0	0	0
	Micronuclearia podoventralis	Micronuclearia			0	1	0	0	0			Micronuclearia podoventralis	Micronuclearia			0	1.80763e-05	0	0	0
		Micronuclearia			0	1	0	0	0				Micronuclearia			0	1.80763e-05	0	0	0
	Modicella reniformis	Modicella			0	90	0	0	0			Modicella reniformis	Modicella			0	0.00162687	0	0	0
		Myzostoma			0	0	0	1	0				Myzostoma			0	0	0	0.00112486	0
		Nadsonia			0	11	0	0	0				Nadsonia			0	0.00019884	0	0	0
	Palpitomonas bilix	Palpitomonas			0	6	0	0	0			Palpitomonas bilix	Palpitomonas			0	0.000108458	0	0	0
	Phalansterium solitarium	Phalansterium			0	2	0	0	0			Phalansterium solitarium	Phalansterium			0	3.61526e-05	0	0	0
	Phalansterium sp. EEG-2010/THA	Phalansterium			0	9	0	0	0			Phalansterium sp. EEG-2010/THA	Phalansterium			0	0.000162687	0	0	0
		Phalansterium			0	13	0	0	0				Phalansterium			0	0.000234992	0	0	0
	Phoronis australis	Phoronis			0	0	0	1	0			Phoronis australis	Phoronis			0	0	0	0.00112486	0
	Plasmodium chabaudi	Plasmodium			0	3	26	0	50			Plasmodium chabaudi	Plasmodium			0	5.4229e-05	0.419355	0	0.581395
	Polystyliphora karlingi	Polystyliphora			0	1	0	0	0			Polystyliphora karlingi	Polystyliphora			0	1.80763e-05	0	0	0
	Psorospermium haeckeli	Psorospermium			0	1	0	0	0			Psorospermium haeckeli	Psorospermium			0	1.80763e-05	0	0	0
	Rhizoctonia sp. AG-Q	Rhizoctonia			0	7	0	0	0			Rhizoctonia sp. AG-Q	Rhizoctonia			0	0.000126534	0	0	0
	Rhodosporidium diobovatum	Rhodosporidium			0	0	0	1	0			Rhodosporidium diobovatum	Rhodosporidium			0	0	0	0.00112486	0
	Rhodosporidium toruloides	Rhodosporidium			0	1	0	0	0			Rhodosporidium toruloides	Rhodosporidium			0	1.80763e-05	0	0	0
	Rhodotorula glutinis	Rhodotorula			0	1	0	0	0			Rhodotorula glutinis	Rhodotorula			0	1.80763e-05	0	0	0
	Rhodotorula taiwanensis	Rhodotorula			0	0	0	1	0			Rhodotorula taiwanensis	Rhodotorula			0	0	0	0.00112486	0
		Rhynchosporium			0	3	0	0	0				Rhynchosporium			0	5.4229e-05	0	0	0
	Rozella allomycis	Rozella			0	1	0	0	0			Rozella allomycis	Rozella			0	1.80763e-05	0	0	0
	Rozella sp. JEL347	Rozella			0	1	0	0	0			Rozella sp. JEL347	Rozella			0	1.80763e-05	0	0	0
		Rozella			0	3	0	0	0				Rozella			0	5.4229e-05	0	0	0
		Saitoella			0	7	0	0	0				Saitoella			0	0.000126534	0	0	0
		Scolecobasidium			0	1	0	0	0				Scolecobasidium			0	1.80763e-05	0	0	0
	Seculamonas ecuadoriensis	Seculamonas			0	1	0	0	0			Seculamonas ecuadoriensis	Seculamonas			0	1.80763e-05	0	0	0
	Sphaerochthonius sp. PP-2012	Sphaerochthonius			0	0	0	1	0			Sphaerochthonius sp. PP-2012	Sphaerochthonius			0	0	0	0.00112486	0
	Sphaerothecum destruens	Sphaerothecum			0	1	0	0	0			Sphaerothecum destruens	Sphaerothecum			0	1.80763e-05	0	0	0
	Spiculogloea sp. TUB RB1040	Spiculogloea			0	0	0	1	0			Spiculogloea sp. TUB RB1040	Spiculogloea			0	0	0	0.00112486	0
	Splachnidium rugosum	Splachnidium			0	1	0	0	0			Splachnidium rugosum	Splachnidium			0	1.80763e-05	0	0	0
	Telonema subtile	Telonema			0	5	0	0	0			Telonema subtile	Telonema			0	9.03816e-05	0	0	0
		Telonema			0	1	0	0	0				Telonema			0	1.80763e-05	0	0	0
		Trichoplax			0	416	0	0	0				Trichoplax			0	0.00751975	0	0	0
	Vermistella antarctica	Vermistella			0	1	0	0	0			Vermistella antarctica	Vermistella			0	1.80763e-05	0	0	0
	Wallemia sebi	Wallemia			2	28	0	7	0			Wallemia sebi	Wallemia			0.0243902	0.000506137	0	0.00787402	0
	Basidiomycota sp. CBS 710.87				0	1	0	0	0			Basidiomycota sp. CBS 710.87				0	1.80763e-05	0	0	0
	Chlorarachniophyceae sp. P314				0	20	0	0	0			Chlorarachniophyceae sp. P314				0	0.000361526	0	0	0
	Dimorpha-like sp. ATCC 50522				0	22	0	0	0			Dimorpha-like sp. ATCC 50522				0	0.000397679	0	0	0
	Facetotecta sp. 4 MPL-2009				0	0	0	1	0			Facetotecta sp. 4 MPL-2009				0	0	0	0.00112486	0
	Glomeromycota sp. OTU19 DJMC-2012				0	97	0	0	0			Glomeromycota sp. OTU19 DJMC-2012				0	0.0017534	0	0	0
	Heterostegina depressa diatom endosymbiont				0	1	0	0	0			Heterostegina depressa diatom endosymbiont				0	1.80763e-05	0	0	0
	Ichthyosporea sp. ex Tenebrio molitor				1	0	0	0	0			Ichthyosporea sp. ex Tenebrio molitor				0.0121951	0	0	0	0
	Kinorhyncha sp. HY 2012				0	0	0	1	0			Kinorhyncha sp. HY 2012				0	0	0	0.00112486	0
	Mucoromycotina sp. MIB 8620.1				0	1	0	0	0			Mucoromycotina sp. MIB 8620.1				0	1.80763e-05	0	0	0
	Mucoromycotina sp. PP2				0	1	0	0	0			Mucoromycotina sp. PP2				0	1.80763e-05	0	0	0
	Nematoda environmental sample				0	0	0	2	0			Nematoda environmental sample				0	0	0	0.00224972	0
	cf. Latyspora sp. AK-2014				0	1	0	0	0			cf. Latyspora sp. AK-2014				0	1.80763e-05	0	0	0
	fungal sp. MAY-2012				0	1	0	0	0			fungal sp. MAY-2012				0	1.80763e-05	0	0	0
	rhabditoid sp. PDL15				0	0	0	1	0			rhabditoid sp. PDL15				0	0	0	0.00112486	0
	uncultured Archaeosporales				0	0	0	1	0			uncultured Archaeosporales				0	0	0	0.00112486	0
	uncultured Ascomycota				0	0	0	1	0			uncultured Ascomycota				0	0	0	0.00112486	0
	uncultured Basidiomycota				0	4	0	0	0			uncultured Basidiomycota				0	7.23053e-05	0	0	0
	uncultured Chytridiomycota				0	1	0	0	0			uncultured Chytridiomycota				0	1.80763e-05	0	0	0
	uncultured Cryptomycota				0	1	0	0	0			uncultured Cryptomycota				0	1.80763e-05	0	0	0
	uncultured Ellobiopsea				0	1	0	0	0			uncultured Ellobiopsea				0	1.80763e-05	0	0	0
	uncultured Gastrotricha				0	0	0	1	0			uncultured Gastrotricha				0	0	0	0.00112486	0
	uncultured Glomeromycota				0	46	0	1	0			uncultured Glomeromycota				0	0.000831511	0	0.00112486	0
	uncultured Helotiales				0	1	0	0	0			uncultured Helotiales				0	1.80763e-05	0	0	0
	uncultured Karlingiomyces				0	1	0	0	0			uncultured Karlingiomyces				0	1.80763e-05	0	0	0
	uncultured Mortierellales				0	2	0	0	0			uncultured Mortierellales				0	3.61526e-05	0	0	0
	uncultured Rhizaria				0	9	0	0	0			uncultured Rhizaria				0	0.000162687	0	0	0
	uncultured Rhizophydiales				0	0	0	1	0			uncultured Rhizophydiales				0	0	0	0.00112486	0
	uncultured bolidophyte				0	1	0	0	0			uncultured bolidophyte				0	1.80763e-05	0	0	0
	uncultured cercozoan				1	0	0	1	0			uncultured cercozoan				0.0121951	0	0	0.00112486	0
	uncultured cryptophyte				0	1	0	0	0			uncultured cryptophyte				0	1.80763e-05	0	0	0
	uncultured dinoflagellate				0	17	0	0	0			uncultured dinoflagellate				0	0.000307297	0	0	0
	uncultured ectomycorrhizal fungus				0	1	0	0	0			uncultured ectomycorrhizal fungus				0	1.80763e-05	0	0	0
	uncultured eukaryote				5	3618	0	220	0			uncultured eukaryote				0.0609756	0.0654001	0	0.247469	0
	uncultured freshwater eukaryote				0	1	0	0	0			uncultured freshwater eukaryote				0	1.80763e-05	0	0	0
	uncultured fungal contaminant				0	3	0	0	0			uncultured fungal contaminant				0	5.4229e-05	0	0	0
	uncultured fungus				1	2059	1	28	0			uncultured fungus				0.0121951	0.0372191	0.016129	0.0314961	0
	uncultured haptophyte				0	4	0	0	0			uncultured haptophyte				0	7.23053e-05	0	0	0
	uncultured marine alveolate				0	1	0	0	0			uncultured marine alveolate				0	1.80763e-05	0	0	0
	uncultured marine eukaryote				0	7	0	3	0			uncultured marine eukaryote				0	0.000126534	0	0.00337458	0
	uncultured marine picozoan				0	2	0	0	0			uncultured marine picozoan				0	3.61526e-05	0	0	0
	uncultured microeukaryote				0	0	0	1	0			uncultured microeukaryote				0	0	0	0.00112486	0
	uncultured oomycete				0	4	0	0	0			uncultured oomycete				0	7.23053e-05	0	0	0
	uncultured phototrophic eukaryote				0	2	0	0	0			uncultured phototrophic eukaryote				0	3.61526e-05	0	0	0
	uncultured phytoplankton				0	1	0	0	0			uncultured phytoplankton				0	1.80763e-05	0	0	0
	uncultured soil fungus				0	748	1	1	0			uncultured soil fungus				0	0.0135211	0.016129	0.00112486	0
	uncultured syndiniales				0	5	0	0	0			uncultured syndiniales				0	9.03816e-05	0	0	0
	uncultured turbellarian				0	0	0	1	0			uncultured turbellarian				0	0	0	0.00112486	0
	uncultured zygomycete				0	4	0	0	0			uncultured zygomycete				0	7.23053e-05	0	0	0
					14	8029	4	67	6							0.170732	0.145135	0.0645161	0.0753656	0.0697674
	Note: all numbers are pre-calculated by SURPI

## Sheet: parasites (NT+Balamuthia cntgs)
Number of reads aligning to entries in genbank which are ranked as Eukaryota but not Chordata, and not Viridiplantae following alignment to all of NCBI nt with the addition of the newly assembled balamuthia genome (edit distance cutoff 6). Table representing read counts (A) or fraction of reads in this category (B)
A.	species	genus	family	tag	Brain-Biopsy_Day6 37	CSF_RNA_Day6 39	CSF_DNA_Day6 42	CSF_RNA_Day1 74	CSF_DNA_Day1 76		B.	species	genus	family	tag	Brain-Biopsy_Day6 37	CSF_RNA_Day6 39	CSF_DNA_Day6 42	CSF_RNA_Day1 74	CSF_DNA_Day1 76
			Acanthogorgiidae		0	1	0	0	0					Acanthogorgiidae		0	1.02354e-05	0	0	0
		Acaulospora	Acaulosporaceae		0	1	0	0	0				Acaulospora	Acaulosporaceae		0	1.02354e-05	0	0	0
			Acaulosporaceae		0	87	0	1	0					Acaulosporaceae		0	0.000890481	0	0.00112486	0
	Didymobothrium rudolphii	Didymobothrium	Acrobothriidae		0	0	0	1	0			Didymobothrium rudolphii	Didymobothrium	Acrobothriidae		0	0	0	0.00112486	0
	Synhalcurias elegans	Synhalcurias	Actinernidae		0	0	0	2	0			Synhalcurias elegans	Synhalcurias	Actinernidae		0	0	0	0.00224972	0
			Actinernidae		0	0	0	1	0					Actinernidae		0	0	0	0.00112486	0
	Glyphoperidium bursa	Glyphoperidium	Actiniidae		0	0	0	1	0			Glyphoperidium bursa	Glyphoperidium	Actiniidae		0	0	0	0.00112486	0
	Isosicyonis striata	Isosicyonis	Actiniidae		0	0	0	1	0			Isosicyonis striata	Isosicyonis	Actiniidae		0	0	0	0.00112486	0
			Actiniidae		0	0	0	1	0					Actiniidae		0	0	0	0.00112486	0
			Actinostolidae		0	1	0	0	0					Actinostolidae		0	1.02354e-05	0	0	0
			Acuariidae		0	0	0	1	0					Acuariidae		0	0	0	0.00112486	0
			Agaricaceae		0	37	0	0	0					Agaricaceae		0	0.00037871	0	0	0
	Aglaophenia harpago	Aglaophenia	Aglaopheniidae		0	1	0	0	0			Aglaophenia harpago	Aglaophenia	Aglaopheniidae		0	1.02354e-05	0	0	0
	uncultured Fissuroma		Aigialaceae		0	1	0	0	0			uncultured Fissuroma		Aigialaceae		0	1.02354e-05	0	0	0
	Ailoscolex lacteospumosus	Ailoscolex	Ailoscolecidae		0	0	0	1	0			Ailoscolex lacteospumosus	Ailoscolex	Ailoscolecidae		0	0	0	0.00112486	0
	Albugo laibachii	Albugo	Albuginaceae		0	2	0	2	0			Albugo laibachii	Albugo	Albuginaceae		0	2.04708e-05	0	0.00224972	0
			Albuginaceae		0	4	0	0	0					Albuginaceae		0	4.09417e-05	0	0	0
	Anthomastus sp.	Anthomastus	Alcyoniidae		0	0	0	1	0			Anthomastus sp.	Anthomastus	Alcyoniidae		0	0	0	0.00112486	0
	Alloascoidea africana	Alloascoidea	Alloascoideaceae		0	2	0	0	0			Alloascoidea africana	Alloascoidea	Alloascoideaceae		0	2.04708e-05	0	0	0
			Allodiscocotylidae		0	0	0	1	0					Allodiscocotylidae		0	0	0	0.00112486	0
			Amaurobiidae		0	0	0	1	0					Amaurobiidae		0	0	0	0.00112486	0
	Ambispora gerdemannii	Ambispora	Ambisporaceae		0	1	0	0	0			Ambispora gerdemannii	Ambispora	Ambisporaceae		0	1.02354e-05	0	0	0
	uncultured Ambispora		Ambisporaceae		0	8	0	0	0			uncultured Ambispora		Ambisporaceae		0	8.18833e-05	0	0	0
	uncultured Ambisporaceae		Ambisporaceae		0	2	0	0	0			uncultured Ambisporaceae		Ambisporaceae		0	2.04708e-05	0	0	0
			Amidostomatidae		0	0	0	1	0					Amidostomatidae		0	0	0	0.00112486	0
			Ampharetidae		0	0	0	2	0					Ampharetidae		0	0	0	0.00224972	0
	Gigantolina magna	Gigantolina	Amphilinidae		0	0	0	1	0			Gigantolina magna	Gigantolina	Amphilinidae		0	0	0	0.00112486	0
			Amphinomidae		0	1	0	0	0					Amphinomidae		0	1.02354e-05	0	0	0
			Anaperidae		0	0	0	1	0					Anaperidae		0	0	0	0.00112486	0
			Ancyrocephalidae		1	0	0	1	0					Ancyrocephalidae		0.00961539	0	0	0.00112486	0
			Ancyromonadidae		0	1	0	0	0					Ancyromonadidae		0	1.02354e-05	0	0	0
			Annulatascaceae		0	1	0	0	0					Annulatascaceae		0	1.02354e-05	0	0	0
	Anoplostoma sp. BUS21	Anoplostoma	Anoplostomatidae		0	1	0	3	0			Anoplostoma sp. BUS21	Anoplostoma	Anoplostomatidae		0	1.02354e-05	0	0.00337458	0
			Antedonidae		0	1	0	0	0					Antedonidae		0	1.02354e-05	0	0	0
			Anthracoideaceae		0	1	0	0	0					Anthracoideaceae		0	1.02354e-05	0	0	0
			Aphanipathidae		0	1	0	0	0					Aphanipathidae		0	1.02354e-05	0	0	0
	Aplysia sp.	Aplysia	Aplysiidae		0	0	0	1	0			Aplysia sp.	Aplysia	Aplysiidae		0	0	0	0.00112486	0
			Aplysiidae		0	0	0	1	0					Aplysiidae		0	0	0	0.00112486	0
			Aplysinidae		0	0	0	1	0					Aplysinidae		0	0	0	0.00112486	0
			Apusomonadidae		0	7	0	1	0					Apusomonadidae		0	7.16479e-05	0	0.00112486	0
	Araneus diadematus	Araneus	Araneidae		0	0	0	3	0			Araneus diadematus	Araneus	Araneidae		0	0	0	0.00337458	0
			Araneidae		0	0	0	1	0					Araneidae		0	0	0	0.00112486	0
			Archaeosporaceae		0	1	0	0	0					Archaeosporaceae		0	1.02354e-05	0	0	0
	Arion silvaticus	Arion	Arionidae		0	0	0	1	0			Arion silvaticus	Arion	Arionidae		0	0	0	0.00112486	0
	Armadillidium sp. JM-2004	Armadillidium	Armadillidiidae		0	0	0	2	0			Armadillidium sp. JM-2004	Armadillidium	Armadillidiidae		0	0	0	0.00224972	0
	Ascoidea tarda	Ascoidea	Ascoideaceae		0	1	0	0	0			Ascoidea tarda	Ascoidea	Ascoideaceae		0	1.02354e-05	0	0	0
	Aspergillus clavatus	Aspergillus	Aspergillaceae		0	4	0	0	0			Aspergillus clavatus	Aspergillus	Aspergillaceae		0	4.09417e-05	0	0	0
	Aspergillus flavus	Aspergillus	Aspergillaceae		0	3	0	1	0			Aspergillus flavus	Aspergillus	Aspergillaceae		0	3.07062e-05	0	0.00112486	0
	Aspergillus fumigatus	Aspergillus	Aspergillaceae		1	3	0	1	0			Aspergillus fumigatus	Aspergillus	Aspergillaceae		0.00961539	3.07062e-05	0	0.00112486	0
	Aspergillus nidulans	Aspergillus	Aspergillaceae		1	0	0	2	0			Aspergillus nidulans	Aspergillus	Aspergillaceae		0.00961539	0	0	0.00224972	0
	Aspergillus niger	Aspergillus	Aspergillaceae		4	50	0	15	0			Aspergillus niger	Aspergillus	Aspergillaceae		0.0384615	0.000511771	0	0.0168729	0
	Aspergillus oryzae	Aspergillus	Aspergillaceae		0	37	0	6	0			Aspergillus oryzae	Aspergillus	Aspergillaceae		0	0.00037871	0	0.00674916	0
	Aspergillus terreus	Aspergillus	Aspergillaceae		0	14	0	0	0			Aspergillus terreus	Aspergillus	Aspergillaceae		0	0.000143296	0	0	0
		Aspergillus	Aspergillaceae		0	9	0	0	0				Aspergillus	Aspergillaceae		0	9.21187e-05	0	0	0
	Neosartorya fischeri	Neosartorya	Aspergillaceae		1	0	0	0	0			Neosartorya fischeri	Neosartorya	Aspergillaceae		0.00961539	0	0	0	0
	Penicillium rubens	Penicillium	Aspergillaceae		1	7	0	0	0			Penicillium rubens	Penicillium	Aspergillaceae		0.00961539	7.16479e-05	0	0	0
		Penicillium	Aspergillaceae		0	1	0	0	0				Penicillium	Aspergillaceae		0	1.02354e-05	0	0	0
			Aspergillaceae		2	6	0	2	0					Aspergillaceae		0.0192308	6.14125e-05	0	0.00224972	0
	Aspidogaster conchicola	Aspidogaster	Aspidogastridae		0	0	0	1	0			Aspidogaster conchicola	Aspidogaster	Aspidogastridae		0	0	0	0.00112486	0
	Asplanchna sieboldi	Asplanchna	Asplanchnidae		0	0	0	1	0			Asplanchna sieboldi	Asplanchna	Asplanchnidae		0	0	0	0.00112486	0
	Seuthes inermis	Seuthes	Assamiidae		0	0	0	1	0			Seuthes inermis	Seuthes	Assamiidae		0	0	0	0.00112486	0
	Stegnaster inflatus	Stegnaster	Asterinidae		0	0	0	1	0			Stegnaster inflatus	Stegnaster	Asterinidae		0	0	0	0.00112486	0
			Asterinidae		0	0	0	1	0					Asterinidae		0	0	0	0.00112486	0
	Dictyoplax lecus	Dictyoplax	Auloplacidae		0	0	0	1	0			Dictyoplax lecus	Dictyoplax	Auloplacidae		0	0	0	0.00112486	0
	Axonolaimus sp. 1277	Axonolaimus	Axonolaimidae		0	0	0	1	0			Axonolaimus sp. 1277	Axonolaimus	Axonolaimidae		0	0	0	0.00112486	0
	Babesia microti	Babesia	Babesiidae		0	2	0	0	0			Babesia microti	Babesia	Babesiidae		0	2.04708e-05	0	0	0
		Babesia	Babesiidae		0	1	0	0	0				Babesia	Babesiidae		0	1.02354e-05	0	0	0
			Babesiidae		1	64	0	42	0					Babesiidae		0.00961539	0.000655067	0	0.0472441	0
	Cylindrotheca closterium	Cylindrotheca	Bacillariaceae		0	0	0	1	0			Cylindrotheca closterium	Cylindrotheca	Bacillariaceae		0	0	0	0.00112486	0
			Bacillariaceae		0	1	0	0	0					Bacillariaceae		0	1.02354e-05	0	0	0
	Balamuthia mandrillaris	Balamuthia	Balamuthiidae		30	79928	926	0	9			Balamuthia mandrillaris	Balamuthia	Balamuthiidae		0.288462	0.818096	0.951696	0	0.0947368
		Balamuthia	Balamuthiidae		0	1121	0	0	0				Balamuthia	Balamuthiidae		0	0.0114739	0	0	0
			Balamuthiidae		0	1997	0	0	0					Balamuthiidae		0	0.0204401	0	0	0
		Bangia	Bangiaceae		0	1	0	0	0				Bangia	Bangiaceae		0	1.02354e-05	0	0	0
	Porphyra purpurea	Porphyra	Bangiaceae		0	4	0	0	0			Porphyra purpurea	Porphyra	Bangiaceae		0	4.09417e-05	0	0	0
	Wildemania miniata	Wildemania	Bangiaceae		0	2	0	0	0			Wildemania miniata	Wildemania	Bangiaceae		0	2.04708e-05	0	0	0
			Bangiaceae		0	7	0	0	0					Bangiaceae		0	7.16479e-05	0	0	0
			Basidiobolaceae		0	1	0	0	0					Basidiobolaceae		0	1.02354e-05	0	0	0
	Allomyces macrogynus	Allomyces	Blastocladiaceae		0	0	0	1	0			Allomyces macrogynus	Allomyces	Blastocladiaceae		0	0	0	0.00112486	0
			Blastocladiaceae		0	1	0	0	0					Blastocladiaceae		0	1.02354e-05	0	0	0
	Leccinum sp. HKAS 57592	Leccinum	Boletaceae		0	1	0	0	0			Leccinum sp. HKAS 57592	Leccinum	Boletaceae		0	1.02354e-05	0	0	0
	Phylloporus phaeoxanthus	Phylloporus	Boletaceae		0	2	0	0	0			Phylloporus phaeoxanthus	Phylloporus	Boletaceae		0	2.04708e-05	0	0	0
		Pulveroboletus	Boletaceae		0	1	0	0	0				Pulveroboletus	Boletaceae		0	1.02354e-05	0	0	0
	Xerocomus badius	Xerocomus	Boletaceae		0	1	0	0	0			Xerocomus badius	Xerocomus	Boletaceae		0	1.02354e-05	0	0	0
			Boletaceae		0	17	0	0	0					Boletaceae		0	0.000174002	0	0	0
			Bonelliidae		0	0	0	1	0					Bonelliidae		0	0	0	0.00112486	0
			Boniniidae		0	0	0	1	0					Boniniidae		0	0	0	0.00112486	0
			Botryosphaeriaceae		0	0	0	1	0					Botryosphaeriaceae		0	0	0	0.00112486	0
	Brachionus calyciflorus	Brachionus	Brachionidae		0	0	0	2	0			Brachionus calyciflorus	Brachionus	Brachionidae		0	0	0	0.00224972	0
			Brachionidae		0	0	0	1	0					Brachionidae		0	0	0	0.00112486	0
	Bulla ampulla	Bulla	Bullidae		0	0	0	1	0			Bulla ampulla	Bulla	Bullidae		0	0	0	0.00112486	0
			Buthidae		0	1	0	0	0					Buthidae		0	1.02354e-05	0	0	0
			Cafeteriaceae		5	0	0	0	0					Cafeteriaceae		0.0480769	0	0	0	0
			Caligidae		0	1	0	1	0					Caligidae		0	1.02354e-05	0	0.00112486	0
			Callipallenidae		0	0	0	1	0					Callipallenidae		0	0	0	0.00112486	0
			Calohypsibiidae		0	1	0	0	0					Calohypsibiidae		0	1.02354e-05	0	0	0
	Satsuma sp. SPW-2007	Satsuma	Camaenidae		0	1	0	0	0			Satsuma sp. SPW-2007	Satsuma	Camaenidae		0	1.02354e-05	0	0	0
			Campanulariidae		0	0	0	1	0					Campanulariidae		0	0	0	0.00112486	0
			Campodeidae		0	1	0	0	0					Campodeidae		0	1.02354e-05	0	0	0
	Candelabrum cocksii	Candelabrum	Candelabridae		0	1	0	0	0			Candelabrum cocksii	Candelabrum	Candelabridae		0	1.02354e-05	0	0	0
			Capillariidae		0	1	0	0	0					Capillariidae		0	1.02354e-05	0	0	0
	Heteromastus filiformis	Heteromastus	Capitellidae		0	0	0	1	0			Heteromastus filiformis	Heteromastus	Capitellidae		0	0	0	0.00112486	0
	Conidiocarpus caucasicus	Conidiocarpus	Capnodiaceae		0	0	0	2	0			Conidiocarpus caucasicus	Conidiocarpus	Capnodiaceae		0	0	0	0.00224972	0
			Cardiidae		0	0	0	1	0					Cardiidae		0	0	0	0.00112486	0
			Carybdeidae		0	2	0	0	0					Carybdeidae		0	2.04708e-05	0	0	0
			Catenulidae		0	0	0	1	0					Catenulidae		0	0	0	0.00112486	0
			Catiniidae		0	0	0	1	0					Catiniidae		0	0	0	0.00112486	0
		Campyloderes	Centroderidae		0	0	0	1	0				Campyloderes	Centroderidae		0	0	0	0.00112486	0
			Centroderidae		0	1	0	0	0					Centroderidae		0	1.02354e-05	0	0	0
			Cephalobaenidae		0	0	0	1	0					Cephalobaenidae		0	0	0	0.00112486	0
	Acrobeloides maximus	Acrobeloides	Cephalobidae		0	1	0	0	0			Acrobeloides maximus	Acrobeloides	Cephalobidae		0	1.02354e-05	0	0	0
	Cephalodiscus gracilis	Cephalodiscus	Cephalodiscidae		0	0	0	1	0			Cephalodiscus gracilis	Cephalodiscus	Cephalodiscidae		0	0	0	0.00112486	0
			Ceramonematidae		0	0	0	1	0					Ceramonematidae		0	0	0	0.00112486	0
	Thanatephorus cucumeris	Thanatephorus	Ceratobasidiaceae		0	1	0	0	0			Thanatephorus cucumeris	Thanatephorus	Ceratobasidiaceae		0	1.02354e-05	0	0	0
			Ceratomyxidae		0	3	0	0	0					Ceratomyxidae		0	3.07062e-05	0	0	0
			Cercomonadidae		0	2	0	0	0					Cercomonadidae		0	2.04708e-05	0	0	0
			Cerebratulidae		0	0	0	1	0					Cerebratulidae		0	0	0	0.00112486	0
			Cerinomycetaceae		0	1	0	0	0					Cerinomycetaceae		0	1.02354e-05	0	0	0
	Chaetomium globosum	Chaetomium	Chaetomiaceae		0	0	0	1	0			Chaetomium globosum	Chaetomium	Chaetomiaceae		0	0	0	0.00112486	0
	Myceliophthora thermophila	Myceliophthora	Chaetomiaceae		1	0	0	0	0			Myceliophthora thermophila	Myceliophthora	Chaetomiaceae		0.00961539	0	0	0	0
	Lepidodermella squamata	Lepidodermella	Chaetonotidae		0	0	0	1	0			Lepidodermella squamata	Lepidodermella	Chaetonotidae		0	0	0	0.00112486	0
			Chaetonotidae		0	1	0	0	0					Chaetonotidae		0	1.02354e-05	0	0	0
	Zelanion antipodus	Zelanion	Chilenophilidae		0	0	0	1	0			Zelanion antipodus	Zelanion	Chilenophilidae		0	0	0	0.00112486	0
			Chirodiscidae		0	0	0	1	0					Chirodiscidae		0	0	0	0.00112486	0
			Chirostylidae		0	0	0	1	0					Chirostylidae		0	0	0	0.00112486	0
	Choanolaimus psammophilus	Choanolaimus	Choanolaimidae		0	1	0	0	0			Choanolaimus psammophilus	Choanolaimus	Choanolaimidae		0	1.02354e-05	0	0	0
	Chondrosia reniformis	Chondrosia	Chondrillidae		0	2	0	0	0			Chondrosia reniformis	Chondrosia	Chondrillidae		0	2.04708e-05	0	0	0
			Chondrillidae		0	1	0	0	0					Chondrillidae		0	1.02354e-05	0	0	0
	Chromoplana sp. n. CEL-2014	Chromoplana	Chromoplanidae		0	1	0	0	0			Chromoplana sp. n. CEL-2014	Chromoplana	Chromoplanidae		0	1.02354e-05	0	0	0
	Ochromonas danica	Ochromonas	Chromulinaceae		0	0	0	1	0			Ochromonas danica	Ochromonas	Chromulinaceae		0	0	0	0.00112486	0
		Ochromonas	Chromulinaceae		0	0	0	1	0				Ochromonas	Chromulinaceae		0	0	0	0.00112486	0
			Chroomonadaceae		0	3	0	1	0					Chroomonadaceae		0	3.07062e-05	0	0.00112486	0
			Cicerinidae		0	0	0	2	0					Cicerinidae		0	0	0	0.00224972	0
			Cladosporiaceae		0	8	0	2	0					Cladosporiaceae		0	8.18833e-05	0	0.00224972	0
	Claroideoglomus drummondii	Claroideoglomus	Claroideoglomeraceae		0	4	0	0	0			Claroideoglomus drummondii	Claroideoglomus	Claroideoglomeraceae		0	4.09417e-05	0	0	0
	uncultured Claroideoglomus		Claroideoglomeraceae		0	1	0	0	0			uncultured Claroideoglomus		Claroideoglomeraceae		0	1.02354e-05	0	0	0
			Clavicipitaceae		0	0	0	2	0					Clavicipitaceae		0	0	0	0.00224972	0
			Cleidothaeridae		0	0	0	1	0					Cleidothaeridae		0	0	0	0.00112486	0
		Clubiona	Clubionidae		0	0	0	1	0				Clubiona	Clubionidae		0	0	0	0.00112486	0
	Monosiga ovata	Monosiga	Codonosigidae		0	0	0	1	0			Monosiga ovata	Monosiga	Codonosigidae		0	0	0	0.00112486	0
			Collozoidae		0	0	0	1	0					Collozoidae		0	0	0	0.00112486	0
			Colpodellidae		0	0	0	1	0					Colpodellidae		0	0	0	0.00112486	0
		Colpoda	Colpodidae		0	0	0	1	0				Colpoda	Colpodidae		0	0	0	0.00112486	0
			Colpodidae		0	0	0	1	0					Colpodidae		0	0	0	0.00112486	0
	Comesomatidae sp. TCR82		Comesomatidae		0	0	0	1	0			Comesomatidae sp. TCR82		Comesomatidae		0	0	0	0.00112486	0
			Comesomatidae		0	0	0	1	0					Comesomatidae		0	0	0	0.00112486	0
			Coniochaetaceae		0	4	0	0	0					Coniochaetaceae		0	4.09417e-05	0	0	0
	Praeconvoluta tigrina	Praeconvoluta	Convolutidae		0	1	0	1	0			Praeconvoluta tigrina	Praeconvoluta	Convolutidae		0	1.02354e-05	0	0.00112486	0
			Convolutidae		0	1	0	0	0					Convolutidae		0	1.02354e-05	0	0	0
			Corallimorphidae		0	2	0	0	0					Corallimorphidae		0	2.04708e-05	0	0	0
	Meripilus giganteus	Meripilus	Coriolaceae		0	1	0	0	0			Meripilus giganteus	Meripilus	Coriolaceae		0	1.02354e-05	0	0	0
	Rigidoporus microporus	Rigidoporus	Coriolaceae		0	1	0	0	0			Rigidoporus microporus	Rigidoporus	Coriolaceae		0	1.02354e-05	0	0	0
		Crustoderma	Corticiaceae		0	3	0	0	0				Crustoderma	Corticiaceae		0	3.07062e-05	0	0	0
			Corticiaceae		0	143	0	0	0					Corticiaceae		0	0.00146366	0	0	0
			Cortinariaceae		0	1	0	0	0					Cortinariaceae		0	1.02354e-05	0	0	0
			Corymorphidae		0	3	0	0	0					Corymorphidae		0	3.07062e-05	0	0	0
			Cratenemertidae		0	1	0	0	0					Cratenemertidae		0	1.02354e-05	0	0	0
	Crella elegans	Crella	Crellidae		0	0	0	1	0			Crella elegans	Crella	Crellidae		0	0	0	0.00112486	0
		Crepidotus	Crepidotaceae		0	1	0	0	0				Crepidotus	Crepidotaceae		0	1.02354e-05	0	0	0
			Crepidotaceae		0	55	0	0	0					Crepidotaceae		0	0.000562948	0	0	0
		Crisia	Crisiidae		0	0	0	1	0				Crisia	Crisiidae		0	0	0	0.00112486	0
	Cryptomonas paramecium	Cryptomonas	Cryptomonadaceae		0	0	0	1	0			Cryptomonas paramecium	Cryptomonas	Cryptomonadaceae		0	0	0	0.00112486	0
		Cryptomonas	Cryptomonadaceae		0	1	0	0	0				Cryptomonas	Cryptomonadaceae		0	1.02354e-05	0	0	0
			Cryptomonadaceae		0	111	0	0	0					Cryptomonadaceae		0	0.00113613	0	0	0
			Cryptosporidiidae		0	2	0	0	0					Cryptosporidiidae		0	2.04708e-05	0	0	0
	Cyanidioschyzon merolae	Cyanidioschyzon	Cyanidiaceae		0	1	0	0	0			Cyanidioschyzon merolae	Cyanidioschyzon	Cyanidiaceae		0	1.02354e-05	0	0	0
	Cyanophora paradoxa	Cyanophora	Cyanophoraceae		0	11	1	0	0			Cyanophora paradoxa	Cyanophora	Cyanophoraceae		0	0.00011259	0.00102775	0	0
			Cyanophoraceae		0	3	0	0	0					Cyanophoraceae		0	3.07062e-05	0	0	0
	Paracanthonchus caecus	Paracanthonchus	Cyatholaimidae		0	0	0	1	0			Paracanthonchus caecus	Paracanthonchus	Cyatholaimidae		0	0	0	0.00112486	0
			Cybaeidae		0	0	0	1	0					Cybaeidae		0	0	0	0.00112486	0
	Cyclophorus formosaensis	Cyclophorus	Cyclophoridae		0	0	0	1	0			Cyclophorus formosaensis	Cyclophorus	Cyclophoridae		0	0	0	0.00112486	0
	Cyprididae sp. JMM-2003		Cyprididae		0	1	0	0	0			Cyprididae sp. JMM-2003		Cyprididae		0	1.02354e-05	0	0	0
	Cystobasidium pallidum	Cystobasidium	Cystobasidiaceae		0	0	0	1	0			Cystobasidium pallidum	Cystobasidium	Cystobasidiaceae		0	0	0	0.00112486	0
	Dactylopodola baltica	Dactylopodola	Dactylopodolidae		0	0	0	1	0			Dactylopodola baltica	Dactylopodola	Dactylopodolidae		0	0	0	0.00112486	0
			Dactylopodolidae		0	0	0	1	0					Dactylopodolidae		0	0	0	0.00112486	0
	Dactylospora haliotrepha	Dactylospora	Dactylosporaceae		0	1	0	0	0			Dactylospora haliotrepha	Dactylospora	Dactylosporaceae		0	1.02354e-05	0	0	0
			Dalyelliidae		0	0	0	3	0					Dalyelliidae		0	0	0	0.00337458	0
	Daphnia pulex	Daphnia	Daphniidae		0	0	0	1	0			Daphnia pulex	Daphnia	Daphniidae		0	0	0	0.00112486	0
	Candida parapsilosis	Candida	Debaryomycetaceae		0	47	0	2	0			Candida parapsilosis	Candida	Debaryomycetaceae		0	0.000481065	0	0.00224972	0
	Candida tropicalis	Candida	Debaryomycetaceae		0	0	0	2	0			Candida tropicalis	Candida	Debaryomycetaceae		0	0	0	0.00224972	0
	Debaryomyces hansenii	Debaryomyces	Debaryomycetaceae		0	0	0	4	0			Debaryomyces hansenii	Debaryomyces	Debaryomycetaceae		0	0	0	0.00449944	0
	Yamadazyma triangularis	Yamadazyma	Debaryomycetaceae		0	0	0	1	0			Yamadazyma triangularis	Yamadazyma	Debaryomycetaceae		0	0	0	0.00112486	0
		Yamadazyma	Debaryomycetaceae		0	1	0	0	0				Yamadazyma	Debaryomycetaceae		0	1.02354e-05	0	0	0
			Debaryomycetaceae		0	2	0	1	0					Debaryomycetaceae		0	2.04708e-05	0	0.00112486	0
			Dictyotaceae		0	4	0	0	0					Dictyotaceae		0	4.09417e-05	0	0	0
	Trilobodrilus heideri	Trilobodrilus	Dinophilidae		0	1	0	2	0			Trilobodrilus heideri	Trilobodrilus	Dinophilidae		0	1.02354e-05	0	0.00224972	0
	uncultured dinophysoid		Dinophysiaceae		0	1	0	0	0			uncultured dinophysoid		Dinophysiaceae		0	1.02354e-05	0	0	0
	Diopisthoporus longitubus	Diopisthoporus	Diopisthoporidae		0	2	0	2	0			Diopisthoporus longitubus	Diopisthoporus	Diopisthoporidae		0	2.04708e-05	0	0.00224972	0
			Diplectanidae		0	0	0	1	0					Diplectanidae		0	0	0	0.00112486	0
			Diplogasteridae		0	0	0	1	0					Diplogasteridae		0	0	0	0.00112486	0
	Yarrowia lipolytica	Yarrowia	Dipodascaceae		0	9	0	0	0			Yarrowia lipolytica	Yarrowia	Dipodascaceae		0	9.21187e-05	0	0	0
	uncultured Galactomyces		Dipodascaceae		0	0	0	1	0			uncultured Galactomyces		Dipodascaceae		0	0	0	0.00112486	0
			Dipodascaceae		0	1	0	0	0					Dipodascaceae		0	1.02354e-05	0	0	0
	Discozercon sp. AL5498	Discozercon	Discozerconidae		0	1	0	0	0			Discozercon sp. AL5498	Discozercon	Discozerconidae		0	1.02354e-05	0	0	0
	Diurodrilus sp. DW-2007a	Diurodrilus	Diurodrilidae		0	0	0	1	0			Diurodrilus sp. DW-2007a	Diurodrilus	Diurodrilidae		0	0	0	0.00112486	0
			Diurodrilidae		0	1	0	0	0					Diurodrilidae		0	1.02354e-05	0	0	0
	Diversispora sp. EE1	Diversispora	Diversisporaceae		0	7	0	1	0			Diversispora sp. EE1	Diversispora	Diversisporaceae		0	7.16479e-05	0	0.00112486	0
			Diversisporaceae		0	2	0	0	0					Diversisporaceae		0	2.04708e-05	0	0	0
	Protodorvillea kefersteini	Protodorvillea	Dorvilleidae		0	0	0	1	0			Protodorvillea kefersteini	Protodorvillea	Dorvilleidae		0	0	0	0.00112486	0
	Girardia schubarti	Girardia	Dugesiidae		0	0	0	1	0			Girardia schubarti	Girardia	Dugesiidae		0	0	0	0.00112486	0
			Eccrinaceae		0	4	0	0	0					Eccrinaceae		0	4.09417e-05	0	0	0
		Echinoderes	Echinoderidae		0	0	0	1	0				Echinoderes	Echinoderidae		0	0	0	0.00112486	0
			Echinoderidae		0	1	0	1	0					Echinoderidae		0	1.02354e-05	0	0.00112486	0
	Arhinchite pugettensis	Arhinchite	Echiuridae		0	0	0	1	0			Arhinchite pugettensis	Arhinchite	Echiuridae		0	0	0	0.00112486	0
			Echiuridae		0	1	0	1	0					Echiuridae		0	1.02354e-05	0	0.00112486	0
		Eimeria	Eimeriidae		0	4	0	2	0				Eimeria	Eimeriidae		0	4.09417e-05	0	0.00224972	0
			Eimeriidae		0	0	0	2	0					Eimeriidae		0	0	0	0.00224972	0
			Eirenidae		0	1	0	0	0					Eirenidae		0	1.02354e-05	0	0	0
	Conopeum reticulum	Conopeum	Electridae		0	0	0	1	0			Conopeum reticulum	Conopeum	Electridae		0	0	0	0.00112486	0
	Viminella sp. 2 CSM-2012	Viminella	Ellisellidae		0	0	0	1	0			Viminella sp. 2 CSM-2012	Viminella	Ellisellidae		0	0	0	0.00112486	0
			Enchytraeidae		0	0	0	1	0					Enchytraeidae		0	0	0	0.00112486	0
	Enoplometopus occidentalis	Enoplometopus	Enoplometopidae		0	0	0	1	0			Enoplometopus occidentalis	Enoplometopus	Enoplometopidae		0	0	0	0.00112486	0
	Entomobrya dorsosignata	Entomobrya	Entomobryidae		0	1	0	0	0			Entomobrya dorsosignata	Entomobrya	Entomobryidae		0	1.02354e-05	0	0	0
			Entwisleiaceae		0	1	0	0	0					Entwisleiaceae		0	1.02354e-05	0	0	0
	Eosentomon sakura	Eosentomon	Eosentomidae		0	0	0	2	0			Eosentomon sakura	Eosentomon	Eosentomidae		0	0	0	0.00224972	0
			Epedanidae		0	0	1	0	0					Epedanidae		0	0	0.00102775	0	0
			Euglenaceae		0	1	0	0	0					Euglenaceae		0	1.02354e-05	0	0	0
	Euniphysa sp. JZ-2010	Euniphysa	Eunicidae		0	0	0	2	0			Euniphysa sp. JZ-2010	Euniphysa	Eunicidae		0	0	0	0.00224972	0
			Euretidae		0	1	0	0	0					Euretidae		0	1.02354e-05	0	0	0
	Exobasidium vaccinii	Exobasidium	Exobasidiaceae		0	0	0	1	0			Exobasidium vaccinii	Exobasidium	Exobasidiaceae		0	0	0	0.00112486	0
	Feaellidae sp. JA-2011		Feaellidae		0	0	0	1	0			Feaellidae sp. JA-2011		Feaellidae		0	0	0	0.00112486	0
	Brada sp. KJO-2011	Brada	Flabelligeridae		0	3	0	0	0			Brada sp. KJO-2011	Brada	Flabelligeridae		0	3.07062e-05	0	0	0
		Flabelligera	Flabelligeridae		0	0	0	2	0				Flabelligera	Flabelligeridae		0	0	0	0.00224972	0
			Flabellulidae		0	1	0	0	0					Flabellulidae		0	1.02354e-05	0	0	0
			Galatheanthemidae		0	0	0	1	0					Galatheanthemidae		0	0	0	0.00112486	0
	Galeomma takii	Galeomma	Galeommatidae		0	1	0	0	0			Galeomma takii	Galeomma	Galeommatidae		0	1.02354e-05	0	0	0
	Gelidium omanense	Gelidium	Gelidiaceae		0	1	0	0	0			Gelidium omanense	Gelidium	Gelidiaceae		0	1.02354e-05	0	0	0
	Teleaulax acuta	Teleaulax	Geminigeraceae		0	1	0	0	0			Teleaulax acuta	Teleaulax	Geminigeraceae		0	1.02354e-05	0	0	0
			Geminigeraceae		0	6	0	1	0					Geminigeraceae		0	6.14125e-05	0	0.00112486	0
			Geodiidae		0	1	0	0	0					Geodiidae		0	1.02354e-05	0	0	0
			Geogarypidae		0	0	0	1	0					Geogarypidae		0	0	0	0.00112486	0
			Geophilidae		0	0	0	2	0					Geophilidae		0	0	0	0.00224972	0
	Caenoplana coerulea	Caenoplana	Geoplanidae		0	1	0	0	0			Caenoplana coerulea	Caenoplana	Geoplanidae		0	1.02354e-05	0	0	0
	Notogynaphallia parca	Notogynaphallia	Geoplanidae		0	0	0	1	0			Notogynaphallia parca	Notogynaphallia	Geoplanidae		0	0	0	0.00112486	0
	Geosiphon pyriformis	Geosiphon	Geosiphonaceae		0	221	0	0	0			Geosiphon pyriformis	Geosiphon	Geosiphonaceae		0	0.00226203	0	0	0
			Geosiphonaceae		0	14	0	0	0					Geosiphonaceae		0	0.000143296	0	0	0
			Gigasporaceae		0	1	0	0	0					Gigasporaceae		0	1.02354e-05	0	0	0
	Glaucocystis nostochinearum	Glaucocystis	Glaucocystaceae		0	1	0	0	0			Glaucocystis nostochinearum	Glaucocystis	Glaucocystaceae		0	1.02354e-05	0	0	0
		Glaucocystis	Glaucocystaceae		0	3	0	0	0				Glaucocystis	Glaucocystaceae		0	3.07062e-05	0	0	0
			Glaucocystaceae		0	26	0	0	0					Glaucocystaceae		0	0.000266121	0	0	0
	Glomus sp. Al2	Glomus	Glomeraceae		0	1	0	0	0			Glomus sp. Al2	Glomus	Glomeraceae		0	1.02354e-05	0	0	0
	Glomus sp. PB	Glomus	Glomeraceae		0	4	0	0	0			Glomus sp. PB	Glomus	Glomeraceae		0	4.09417e-05	0	0	0
		Glomus	Glomeraceae		0	2	0	0	0				Glomus	Glomeraceae		0	2.04708e-05	0	0	0
	Rhizophagus vesiculiferus	Rhizophagus	Glomeraceae		0	1	0	0	0			Rhizophagus vesiculiferus	Rhizophagus	Glomeraceae		0	1.02354e-05	0	0	0
	uncultured Glomeraceae		Glomeraceae		0	8	0	0	0			uncultured Glomeraceae		Glomeraceae		0	8.18833e-05	0	0	0
	uncultured Glomerales		Glomeraceae		0	1	0	0	0			uncultured Glomerales		Glomeraceae		0	1.02354e-05	0	0	0
	uncultured Glomus		Glomeraceae		0	30	0	0	0			uncultured Glomus		Glomeraceae		0	0.000307062	0	0	0
	uncultured Sclerocystis		Glomeraceae		0	1	0	0	0			uncultured Sclerocystis		Glomeraceae		0	1.02354e-05	0	0	0
			Glomeraceae		0	2240	0	2	0					Glomeraceae		0	0.0229273	0	0.00224972	0
	Colletotrichum fioriniae	Colletotrichum	Glomerellaceae		0	3	0	0	0			Colletotrichum fioriniae	Colletotrichum	Glomerellaceae		0	3.07062e-05	0	0	0
	Colletotrichum gloeosporioides	Colletotrichum	Glomerellaceae		0	8	0	0	0			Colletotrichum gloeosporioides	Colletotrichum	Glomerellaceae		0	8.18833e-05	0	0	0
	Helobdella elongata	Helobdella	Glossiphoniidae		0	1	0	0	0			Helobdella elongata	Helobdella	Glossiphoniidae		0	1.02354e-05	0	0	0
	Glossoscolex paulistus	Glossoscolex	Glossoscolecidae		0	1	0	0	0			Glossoscolex paulistus	Glossoscolex	Glossoscolecidae		0	1.02354e-05	0	0	0
	Gambierdiscus sp. ribotype 2	Gambierdiscus	Goniodomataceae		0	0	0	1	0			Gambierdiscus sp. ribotype 2	Gambierdiscus	Goniodomataceae		0	0	0	0.00112486	0
	Gambierdiscus sp. type 4	Gambierdiscus	Goniodomataceae		0	1	0	0	0			Gambierdiscus sp. type 4	Gambierdiscus	Goniodomataceae		0	1.02354e-05	0	0	0
	Goniomonas truncata	Goniomonas	Goniomonadaceae		0	1	0	0	0			Goniomonas truncata	Goniomonas	Goniomonadaceae		0	1.02354e-05	0	0	0
			Gonyaulacaceae		0	1	0	0	0					Gonyaulacaceae		0	1.02354e-05	0	0	0
			Gordiidae		0	2	0	0	0					Gordiidae		0	2.04708e-05	0	0	0
	Bresslauilla relicta	Bresslauilla	Graffillidae		0	1	0	0	0			Bresslauilla relicta	Bresslauilla	Graffillidae		0	1.02354e-05	0	0	0
	Gwynia capsula	Gwynia	Gwyniidae		0	0	0	1	0			Gwynia capsula	Gwynia	Gwyniidae		0	0	0	0.00112486	0
			Gymnodiniaceae		0	1	0	0	0					Gymnodiniaceae		0	1.02354e-05	0	0	0
	Planobdella sp. EB-2010	Planobdella	Haemadipsidae		0	0	0	1	0			Planobdella sp. EB-2010	Planobdella	Haemadipsidae		0	0	0	0.00112486	0
	Hydranthea margarica	Hydranthea	Haleciidae		0	0	0	1	0			Hydranthea margarica	Hydranthea	Haleciidae		0	0	0	0.00112486	0
	Halisarca sp. P10x32	Halisarca	Halisarcidae		0	0	0	1	0			Halisarca sp. P10x32	Halisarca	Halisarcidae		0	0	0	0.00112486	0
			Halisarcidae		0	1	0	0	0					Halisarcidae		0	1.02354e-05	0	0	0
			Haloclavidae		0	0	0	1	0					Haloclavidae		0	0	0	0.00112486	0
	Haplobothrium globuliforme	Haplobothrium	Haplobothriidae		0	0	0	1	0			Haplobothrium globuliforme	Haplobothrium	Haplobothriidae		0	0	0	0.00112486	0
			Harpacticidae		0	1	0	0	0					Harpacticidae		0	1.02354e-05	0	0	0
			Harpellaceae		0	2	0	0	0					Harpellaceae		0	2.04708e-05	0	0	0
	Harpochytrium sp. JEL188	Harpochytrium	Harpochytriaceae		0	1	0	0	0			Harpochytrium sp. JEL188	Harpochytrium	Harpochytriaceae		0	1.02354e-05	0	0	0
	Vermamoeba vermiformis	Vermamoeba	Hartmannellidae		0	13	0	0	0			Vermamoeba vermiformis	Vermamoeba	Hartmannellidae		0	0.00013306	0	0	0
	Hemiselmis andersenii	Hemiselmis	Hemiselmidaceae		0	0	0	1	0			Hemiselmis andersenii	Hemiselmis	Hemiselmidaceae		0	0	0	0.00112486	0
		Hemiselmis	Hemiselmidaceae		0	1	0	0	0				Hemiselmis	Hemiselmidaceae		0	1.02354e-05	0	0	0
			Hemiselmidaceae		0	100	0	0	0					Hemiselmidaceae		0	0.00102354	0	0	0
			Hepatozoidae		0	1	0	0	0					Hepatozoidae		0	1.02354e-05	0	0	0
			Herpotrichiellaceae		0	3	0	0	0					Herpotrichiellaceae		0	3.07062e-05	0	0	0
	Heterorhabditis bacteriophora	Heterorhabditis	Heterorhabditidae		0	1	0	0	0			Heterorhabditis bacteriophora	Heterorhabditis	Heterorhabditidae		0	1.02354e-05	0	0	0
	Histioteuthis sp. YJP-2002	Histioteuthis	Histioteuthidae		0	0	0	1	0			Histioteuthis sp. YJP-2002	Histioteuthis	Histioteuthidae		0	0	0	0.00112486	0
			Hormathiidae		0	1	0	0	0					Hormathiidae		0	1.02354e-05	0	0	0
			Hyaloriaceae		0	28	0	0	0					Hyaloriaceae		0	0.000286592	0	0	0
			Hydrachnidae		0	0	0	1	0					Hydrachnidae		0	0	0	0.00112486	0
			Hydractiniidae		0	3	0	0	0					Hydractiniidae		0	3.07062e-05	0	0	0
			Hygrobatidae		0	0	0	1	0					Hygrobatidae		0	0	0	0.00112486	0
	Hygrocybe miniata	Hygrocybe	Hygrophoraceae		0	4	0	0	0			Hygrocybe miniata	Hygrocybe	Hygrophoraceae		0	4.09417e-05	0	0	0
		Hygrocybe	Hygrophoraceae		0	1	0	0	0				Hygrocybe	Hygrophoraceae		0	1.02354e-05	0	0	0
			Hygrophoraceae		0	6	0	0	0					Hygrophoraceae		0	6.14125e-05	0	0	0
			Hymenochaetaceae		0	3	0	0	0					Hymenochaetaceae		0	3.07062e-05	0	0	0
			Hypocreaceae		0	5	0	0	0					Hypocreaceae		0	5.11771e-05	0	0	0
	Anomoianthella popeae	Anomoianthella	Ianthellidae		0	1	0	0	0			Anomoianthella popeae	Anomoianthella	Ianthellidae		0	1.02354e-05	0	0	0
	Inocybe rimosa	Inocybe	Inocybaceae		0	0	0	1	0			Inocybe rimosa	Inocybe	Inocybaceae		0	0	0	0.00112486	0
			Isanthidae		0	1	0	0	0					Isanthidae		0	1.02354e-05	0	0	0
	Ischnochiton comptus	Ischnochiton	Ischnochitonidae		0	0	0	1	0			Ischnochiton comptus	Ischnochiton	Ischnochitonidae		0	0	0	0.00112486	0
			Ischnochitonidae		0	4	0	0	0					Ischnochitonidae		0	4.09417e-05	0	0	0
			Isididae		0	1	0	0	0					Isididae		0	1.02354e-05	0	0	0
	Archaphanostoma macrospiriferum	Archaphanostoma	Isodiametridae		0	0	0	1	0			Archaphanostoma macrospiriferum	Archaphanostoma	Isodiametridae		0	0	0	0.00112486	0
			Isodiametridae		0	0	0	1	0					Isodiametridae		0	0	0	0.00112486	0
	Cryptopygus antarcticus	Cryptopygus	Isotomidae		0	0	0	1	0			Cryptopygus antarcticus	Cryptopygus	Isotomidae		0	0	0	0.00112486	0
	Haemaphysalis leporispalustris	Haemaphysalis	Ixodidae		0	0	0	1	0			Haemaphysalis leporispalustris	Haemaphysalis	Ixodidae		0	0	0	0.00112486	0
	Ixodes auritulus	Ixodes	Ixodidae		0	0	0	1	0			Ixodes auritulus	Ixodes	Ixodidae		0	0	0	0.00112486	0
	Julidae sp. QY-2009		Julidae		0	0	0	1	0			Julidae sp. QY-2009		Julidae		0	0	0	0.00112486	0
		Kappamyces	Kappamycetaceae		0	2	0	0	0				Kappamyces	Kappamycetaceae		0	2.04708e-05	0	0	0
	Kiwa hirsuta	Kiwa	Kiwaidae		0	0	0	1	0			Kiwa hirsuta	Kiwa	Kiwaidae		0	0	0	0.00112486	0
		Kudoa	Kudoidae		0	0	0	1	0				Kudoa	Kudoidae		0	0	0	0.00112486	0
			Kudoidae		0	0	0	1	0					Kudoidae		0	0	0	0.00112486	0
		Rathbunaster	Labidiasteridae		0	0	0	1	0				Rathbunaster	Labidiasteridae		0	0	0	0.00112486	0
			Labidostommatidae		0	1	0	0	0					Labidostommatidae		0	1.02354e-05	0	0	0
			Laqueidae		0	0	0	2	0					Laqueidae		0	0	0	0.00224972	0
	Smittium tronadorium	Smittium	Legeriomycetaceae		0	2	0	0	0			Smittium tronadorium	Smittium	Legeriomycetaceae		0	2.04708e-05	0	0	0
			Legeriomycetaceae		0	4	0	0	0					Legeriomycetaceae		0	4.09417e-05	0	0	0
	Lepetodrilus elevatus	Lepetodrilus	Lepetodrilidae		0	0	0	2	0			Lepetodrilus elevatus	Lepetodrilus	Lepetodrilidae		0	0	0	0.00224972	0
	Megadasys sp. KG-2011	Megadasys	Lepidodasyidae		0	1	0	0	0			Megadasys sp. KG-2011	Megadasys	Lepidodasyidae		0	1.02354e-05	0	0	0
			Leptocylindraceae		0	1	0	0	0					Leptocylindraceae		0	1.02354e-05	0	0	0
			Leptodoridae		0	1	0	0	0					Leptodoridae		0	1.02354e-05	0	0	0
			Leptoplanidae		0	1	0	1	0					Leptoplanidae		0	1.02354e-05	0	0.00112486	0
	Leptosphaeria maculans	Leptosphaeria	Leptosphaeriaceae		0	0	0	2	0			Leptosphaeria maculans	Leptosphaeria	Leptosphaeriaceae		0	0	0	0.00224972	0
			Leptosphaeriaceae		0	1	0	0	0					Leptosphaeriaceae		0	1.02354e-05	0	0	0
			Leucettidae		0	1	0	0	0					Leucettidae		0	1.02354e-05	0	0	0
	Lichtheimia corymbifera	Lichtheimia	Lichtheimiaceae		0	15	0	0	0			Lichtheimia corymbifera	Lichtheimia	Lichtheimiaceae		0	0.000153531	0	0	0
	Sisicottus montanus	Sisicottus	Linyphiidae		0	0	0	1	0			Sisicottus montanus	Sisicottus	Linyphiidae		0	0	0	0.00112486	0
			Lobulomycetaceae		0	1	0	0	0					Lobulomycetaceae		0	1.02354e-05	0	0	0
	Longidorus elongatus	Longidorus	Longidoridae		0	0	0	1	0			Longidorus elongatus	Longidorus	Longidoridae		0	0	0	0.00112486	0
		Xiphinema	Longidoridae		0	0	0	1	0				Xiphinema	Longidoridae		0	0	0	0.00112486	0
			Lophodiniaceae		0	2	0	0	0					Lophodiniaceae		0	2.04708e-05	0	0	0
			Lottiidae		0	1	0	0	0					Lottiidae		0	1.02354e-05	0	0	0
	Haliclystus sanjuanensis	Haliclystus	Lucernariidae		0	0	0	1	0			Haliclystus sanjuanensis	Haliclystus	Lucernariidae		0	0	0	0.00112486	0
	Lyonsia kawamurai	Lyonsia	Lyonsiidae		0	0	0	1	0			Lyonsia kawamurai	Lyonsia	Lyonsiidae		0	0	0	0.00112486	0
	Hypsizygus marmoreus	Hypsizygus	Lyophyllaceae		0	1	0	0	0			Hypsizygus marmoreus	Hypsizygus	Lyophyllaceae		0	1.02354e-05	0	0	0
	Lysiosquillina maculata	Lysiosquillina	Lysiosquillidae		0	1	0	0	0			Lysiosquillina maculata	Lysiosquillina	Lysiosquillidae		0	1.02354e-05	0	0	0
	Magnaporthe oryzae	Magnaporthe	Magnaporthaceae		0	2	0	0	0			Magnaporthe oryzae	Magnaporthe	Magnaporthaceae		0	2.04708e-05	0	0	0
	Malassezia globosa	Malassezia	Malasseziaceae		16	318	0	30	0			Malassezia globosa	Malassezia	Malasseziaceae		0.153846	0.00325486	0	0.0337458	0
	Malassezia pachydermatis	Malassezia	Malasseziaceae		0	1	0	0	0			Malassezia pachydermatis	Malassezia	Malasseziaceae		0	1.02354e-05	0	0	0
		Malassezia	Malasseziaceae		0	1	0	0	0				Malassezia	Malasseziaceae		0	1.02354e-05	0	0	0
			Malasseziaceae		2	0	0	1	1					Malasseziaceae		0.0192308	0	0	0.00112486	0.0105263
			Maldanidae		0	0	0	1	0					Maldanidae		0	0	0	0.00112486	0
		Mallomonas	Mallomonadaceae		0	1	0	0	0				Mallomonas	Mallomonadaceae		0	1.02354e-05	0	0	0
	Mantomonas sp. Dar es Salaam	Mantamonas	Mantamonadidae		0	1	0	0	0			Mantomonas sp. Dar es Salaam	Mantamonas	Mantamonadidae		0	1.02354e-05	0	0	0
			Mantamonadidae		0	3	0	0	0					Mantamonadidae		0	3.07062e-05	0	0	0
			Marasmiaceae		0	1	0	0	0					Marasmiaceae		0	1.02354e-05	0	0	0
			Margaritiferidae		0	0	0	1	0					Margaritiferidae		0	0	0	0.00112486	0
	Dichogaster sp. Ke	Dichogaster	Megascolecidae		0	1	0	0	0			Dichogaster sp. Ke	Dichogaster	Megascolecidae		0	1.02354e-05	0	0	0
	Mellita sp. 2 Brazil, Trinidad	Mellita	Mellitidae		1	1	0	0	0			Mellita sp. 2 Brazil, Trinidad	Mellita	Mellitidae		0.00961539	1.02354e-05	0	0	0
			Mermithidae		0	0	0	3	0					Mermithidae		0	0	0	0.00337458	0
			Metschnikowiaceae		0	19	0	0	0					Metschnikowiaceae		0	0.000194473	0	0	0
			Microhedylidae		0	0	0	1	0					Microhedylidae		0	0	0	0.00112486	0
			Microstomidae		0	0	0	3	0					Microstomidae		0	0	0	0.00337458	0
	Milnesium sp. JMM-2003	Milnesium	Milnesiidae		0	0	0	2	0			Milnesium sp. JMM-2003	Milnesium	Milnesiidae		0	0	0	0.00224972	0
		Moniliella	Moniliellaceae		0	0	0	1	0				Moniliella	Moniliellaceae		0	0	0	0.00112486	0
		Monocelis	Monocelididae		0	1	0	0	0				Monocelis	Monocelididae		0	1.02354e-05	0	0	0
	Nannochloropsis gaditana	Nannochloropsis	Monodopsidaceae		0	1	0	0	0			Nannochloropsis gaditana	Nannochloropsis	Monodopsidaceae		0	1.02354e-05	0	0	0
	Nannochloropsis oceanica	Nannochloropsis	Monodopsidaceae		0	0	0	2	0			Nannochloropsis oceanica	Nannochloropsis	Monodopsidaceae		0	0	0	0.00224972	0
			Monodopsidaceae		0	4	0	0	0					Monodopsidaceae		0	4.09417e-05	0	0	0
	Monoposthia costata	Monoposthia	Monoposthiidae		0	0	0	1	0			Monoposthia costata	Monoposthia	Monoposthiidae		0	0	0	0.00112486	0
		Mortierella	Mortierellaceae		0	1	0	0	0				Mortierella	Mortierellaceae		0	1.02354e-05	0	0	0
			Mortierellaceae		0	1	0	0	0					Mortierellaceae		0	1.02354e-05	0	0	0
			Mucoraceae		0	1	0	0	0					Mucoraceae		0	1.02354e-05	0	0	0
			Munididae		0	0	0	1	0					Munididae		0	0	0	0.00112486	0
	Rapana venosa	Rapana	Muricidae		0	0	0	1	0			Rapana venosa	Rapana	Muricidae		0	0	0	0.00112486	0
			Muricidae		0	1	0	3	0					Muricidae		0	1.02354e-05	0	0.00337458	0
	Mycale setosa	Mycale	Mycalidae		0	1	0	0	0			Mycale setosa	Mycale	Mycalidae		0	1.02354e-05	0	0	0
	Mycosphaerella marasasii	Mycosphaerella	Mycosphaerellaceae		0	0	0	1	0			Mycosphaerella marasasii	Mycosphaerella	Mycosphaerellaceae		0	0	0	0.00112486	0
	Pseudocercospora ocimicola	Pseudocercospora	Mycosphaerellaceae		0	0	0	3	0			Pseudocercospora ocimicola	Pseudocercospora	Mycosphaerellaceae		0	0	0	0.00337458	0
			Mycosphaerellaceae		0	1	0	0	0					Mycosphaerellaceae		0	1.02354e-05	0	0	0
	Geukensia demissa	Geukensia	Mytilidae		0	0	0	4	0			Geukensia demissa	Geukensia	Mytilidae		0	0	0	0.00449944	0
	Perna viridis	Perna	Mytilidae		0	0	1	0	0			Perna viridis	Perna	Mytilidae		0	0	0.00102775	0	0
	Urumella concava	Urumella	Mytilidae		0	0	0	1	0			Urumella concava	Urumella	Mytilidae		0	0	0	0.00112486	0
	Myxidium gadi	Myxidium	Myxidiidae		0	98	0	0	0			Myxidium gadi	Myxidium	Myxidiidae		0	0.00100307	0	0	0
			Myxidiidae		0	4	0	0	0					Myxidiidae		0	4.09417e-05	0	0	0
	Myxobolus elegans	Myxobolus	Myxobolidae		0	1	0	0	0			Myxobolus elegans	Myxobolus	Myxobolidae		0	1.02354e-05	0	0	0
			Myxobolidae		0	6	0	0	0					Myxobolidae		0	6.14125e-05	0	0	0
	Atractophora hypnoides	Atractophora	Naccariaceae		0	6	0	0	0			Atractophora hypnoides	Atractophora	Naccariaceae		0	6.14125e-05	0	0	0
	Smithsonidrilus hummelincki	Smithsonidrilus	Naididae		1	0	0	0	0			Smithsonidrilus hummelincki	Smithsonidrilus	Naididae		0.00961539	0	0	0	0
			Naididae		0	1	0	0	0					Naididae		0	1.02354e-05	0	0	0
	Nausithoe rubra	Nausithoe	Nausithoidae		0	0	0	1	0			Nausithoe rubra	Nausithoe	Nausithoidae		0	0	0	0.00112486	0
	Fusarium fujikuroi	Fusarium	Nectriaceae		0	24	0	14	0			Fusarium fujikuroi	Fusarium	Nectriaceae		0	0.00024565	0	0.015748	0
			Nectriaceae		1	35	0	0	0					Nectriaceae		0.00961539	0.00035824	0	0	0
	Nemertinoides elongatus	Nemertinoides	Nemertodermatidae		0	1	0	1	0			Nemertinoides elongatus	Nemertinoides	Nemertodermatidae		0	1.02354e-05	0	0.00112486	0
	Sterreria psammicola	Sterreria	Nemertodermatidae		0	0	0	1	0			Sterreria psammicola	Sterreria	Nemertodermatidae		0	0	0	0.00112486	0
			Nemertodermatidae		0	0	0	3	0					Nemertodermatidae		0	0	0	0.00337458	0
	Chenistonia tepperi	Chenistonia	Nemesiidae		0	1	0	0	0			Chenistonia tepperi	Chenistonia	Nemesiidae		0	1.02354e-05	0	0	0
			Neothyridae		0	0	0	1	0					Neothyridae		0	0	0	0.00112486	0
	Nephila clavipes	Nephila	Nephilidae		0	0	0	1	0			Nephila clavipes	Nephila	Nephilidae		0	0	0	0.00112486	0
	Nephila pilipes	Nephila	Nephilidae		0	0	0	2	0			Nephila pilipes	Nephila	Nephilidae		0	0	0	0.00224972	0
		Nephilengys	Nephilidae		0	0	0	1	0				Nephilengys	Nephilidae		0	0	0	0.00112486	0
			Neritidae		0	2	0	1	0					Neritidae		0	2.04708e-05	0	0.00112486	0
			Noelaerhabdaceae		0	2	0	0	0					Noelaerhabdaceae		0	2.04708e-05	0	0	0
			Notaeolidiidae		0	1	0	0	0					Notaeolidiidae		0	1.02354e-05	0	0	0
	Nuclearia simplex	Nuclearia	Nucleariidae		0	1	0	0	0			Nuclearia simplex	Nuclearia	Nucleariidae		0	1.02354e-05	0	0	0
	Nymphon australe	Nymphon	Nymphonidae		0	0	0	5	0			Nymphon australe	Nymphon	Nymphonidae		0	0	0	0.0056243	0
			Oceaniidae		0	0	0	1	0					Oceaniidae		0	0	0	0.00112486	0
	Drilonereis longa	Drilonereis	Oenonidae		0	0	0	1	0			Drilonereis longa	Drilonereis	Oenonidae		0	0	0	0.00112486	0
	Oerstedia dorsalis	Oerstedia	Oerstediidae		0	0	0	1	0			Oerstedia dorsalis	Oerstedia	Oerstediidae		0	0	0	0.00112486	0
			Oligacanthorhynchidae		0	0	0	1	0					Oligacanthorhynchidae		0	0	0	0.00112486	0
			Olipiidae		0	0	0	1	0					Olipiidae		0	0	0	0.00112486	0
	Omalogyra fusca	Omalogyra	Omalogyridae		0	0	0	1	0			Omalogyra fusca	Omalogyra	Omalogyridae		0	0	0	0.00112486	0
			Onchidiidae		0	0	0	1	0					Onchidiidae		0	0	0	0.00112486	0
	Onchocerca volvulus	Onchocerca	Onchocercidae		0	6	0	23	0			Onchocerca volvulus	Onchocerca	Onchocercidae		0	6.14125e-05	0	0.0258718	0
	Onuphis elegans	Onuphis	Onuphidae		0	0	0	1	0			Onuphis elegans	Onuphis	Onuphidae		0	0	0	0.00112486	0
	Lophognathella choreutes	Lophognathella	Onychiuridae		0	2	0	0	0			Lophognathella choreutes	Lophognathella	Onychiuridae		0	2.04708e-05	0	0	0
			Oonopidae		0	1	0	1	0					Oonopidae		0	1.02354e-05	0	0.00112486	0
		Ophiocordyceps	Ophiocordycipitaceae		0	1	0	0	0				Ophiocordyceps	Ophiocordycipitaceae		0	1.02354e-05	0	0	0
			Ophiocordycipitaceae		0	3	0	0	0					Ophiocordycipitaceae		0	3.07062e-05	0	0	0
			Ophiodermatidae		0	0	0	1	0					Ophiodermatidae		0	0	0	0.00112486	0
	Proscoloplos cygnochaetus	Proscoloplos	Orbiniidae		0	0	0	1	0			Proscoloplos cygnochaetus	Proscoloplos	Orbiniidae		0	0	0	0.00112486	0
	Scoloplos armiger	Scoloplos	Orbiniidae		0	1	0	0	0			Scoloplos armiger	Scoloplos	Orbiniidae		0	1.02354e-05	0	0	0
			Orchitophryidae		0	3	0	0	0					Orchitophryidae		0	3.07062e-05	0	0	0
			Ostreidae		0	0	0	3	0					Ostreidae		0	0	0	0.00337458	0
	Ototyphlonemertes pallida	Ototyphlonemertes	Ototyphlonemertidae		0	0	0	1	0			Ototyphlonemertes pallida	Ototyphlonemertes	Ototyphlonemertidae		0	0	0	0.00112486	0
			Ototyphlonemertidae		0	1	0	1	0					Ototyphlonemertidae		0	1.02354e-05	0	0.00112486	0
	Owenia fusiformis	Owenia	Oweniidae		0	0	1	1	0			Owenia fusiformis	Owenia	Oweniidae		0	0	0.00102775	0.00112486	0
	Macrobrachium rosenbergii	Macrobrachium	Palaemonidae		0	0	0	1	0			Macrobrachium rosenbergii	Macrobrachium	Palaemonidae		0	0	0	0.00112486	0
	Paleopneustes cristatus	Paleopneustes	Paleopneustidae		0	0	0	1	0			Paleopneustes cristatus	Paleopneustes	Paleopneustidae		0	0	0	0.00112486	0
	Panagrellus redivivus	Panagrellus	Panagrolaimidae		0	0	0	1	0			Panagrellus redivivus	Panagrellus	Panagrolaimidae		0	0	0	0.00112486	0
			Pandalidae		0	1	0	0	0					Pandalidae		0	1.02354e-05	0	0	0
	Atopobathynella glenayleensis	Atopobathynella	Parabathynellidae		0	1	0	0	0			Atopobathynella glenayleensis	Atopobathynella	Parabathynellidae		0	1.02354e-05	0	0	0
			Parachordodidae		0	10	0	0	0					Parachordodidae		0	0.000102354	0	0	0
			Paraglomeraceae		0	1	0	0	0					Paraglomeraceae		0	1.02354e-05	0	0	0
	Paragorgia arborea	Paragorgia	Paragorgiidae		0	0	0	1	0			Paragorgia arborea	Paragorgia	Paragorgiidae		0	0	0	0.00112486	0
	Parajapyx emeryanus	Parajapyx	Parajapygidae		0	1	0	0	0			Parajapyx emeryanus	Parajapyx	Parajapygidae		0	1.02354e-05	0	0	0
			Paramoebidae		0	4	0	0	0					Paramoebidae		0	4.09417e-05	0	0	0
	Aricidea sp. THS-2006	Aricidea	Paraonidae		0	0	0	1	0			Aricidea sp. THS-2006	Aricidea	Paraonidae		0	0	0	0.00112486	0
	Paraphysomonas sp. RCC588	Paraphysomonas	Paraphysomonadaceae		0	1	0	0	0			Paraphysomonas sp. RCC588	Paraphysomonas	Paraphysomonadaceae		0	1.02354e-05	0	0	0
	Astacopsis gouldi	Astacopsis	Parastacidae		0	0	0	1	0			Astacopsis gouldi	Astacopsis	Parastacidae		0	0	0	0.00112486	0
	Cherax quadricarinatus	Cherax	Parastacidae		0	0	0	1	0			Cherax quadricarinatus	Cherax	Parastacidae		0	0	0	0.00112486	0
	Euastacus kershawi	Euastacus	Parastacidae		0	0	0	1	0			Euastacus kershawi	Euastacus	Parastacidae		0	0	0	0.00112486	0
			Parazoanthidae		0	0	0	1	0					Parazoanthidae		0	0	0	0.00112486	0
			Parvicapsulidae		0	0	0	1	0					Parvicapsulidae		0	0	0	0.00112486	0
	Paulinella chromatophora	Paulinella	Paulinellidae		0	13	0	0	0			Paulinella chromatophora	Paulinella	Paulinellidae		0	0.00013306	0	0	0
	Pavlova gyrans	Pavlova	Pavlovaceae		0	2	0	0	0			Pavlova gyrans	Pavlova	Pavlovaceae		0	2.04708e-05	0	0	0
	Rebecca salina	Rebecca	Pavlovaceae		0	2	0	0	0			Rebecca salina	Rebecca	Pavlovaceae		0	2.04708e-05	0	0	0
	Peltospiridae sp. 'Crysomallon squamiferum'		Peltospiridae		0	1	0	1	0			Peltospiridae sp. 'Crysomallon squamiferum'		Peltospiridae		0	1.02354e-05	0	0.00112486	0
			Peltospiridae		0	0	0	1	0					Peltospiridae		0	0	0	0.00112486	0
	Litopenaeus vannamei	Litopenaeus	Penaeidae		0	0	0	1	0			Litopenaeus vannamei	Litopenaeus	Penaeidae		0	0	0	0.00112486	0
	Peniophora cinerea	Peniophora	Peniophoraceae		0	0	0	1	0			Peniophora cinerea	Peniophora	Peniophoraceae		0	0	0	0.00112486	0
			Pennariidae		0	4	0	0	0					Pennariidae		0	4.09417e-05	0	0	0
	Neopetrosia subtriangularis	Neopetrosia	Petrosiidae		0	0	0	1	0			Neopetrosia subtriangularis	Neopetrosia	Petrosiidae		0	0	0	0.00112486	0
			Petrosiidae		0	0	0	1	0					Petrosiidae		0	0	0	0.00112486	0
	Parastagonospora nodorum	Parastagonospora	Phaeosphaeriaceae		0	4	0	1	0			Parastagonospora nodorum	Parastagonospora	Phaeosphaeriaceae		0	4.09417e-05	0	0.00112486	0
			Phaeosphaeriaceae		0	1	0	0	0					Phaeosphaeriaceae		0	1.02354e-05	0	0	0
			Phaffomycetaceae		0	1	0	0	0					Phaffomycetaceae		0	1.02354e-05	0	0	0
			Phanerochaetaceae		0	1	0	0	0					Phanerochaetaceae		0	1.02354e-05	0	0	0
			Philophthalmidae		0	0	0	2	0					Philophthalmidae		0	0	0	0.00224972	0
	Quamtana sp. DNA100446427	Quamtana	Pholcidae		0	0	0	1	0			Quamtana sp. DNA100446427	Quamtana	Pholcidae		0	0	0	0.00112486	0
	Anoplodactylus evansi	Anoplodactylus	Phoxichilidiidae		0	0	0	1	0			Anoplodactylus evansi	Anoplodactylus	Phoxichilidiidae		0	0	0	0.00112486	0
	Phragmidium fragariae	Phragmidium	Phragmidiaceae		0	1	0	0	0			Phragmidium fragariae	Phragmidium	Phragmidiaceae		0	1.02354e-05	0	0	0
			Phragmidiaceae		0	3	0	0	0					Phragmidiaceae		0	3.07062e-05	0	0	0
			Phyllobothriidae		0	0	0	2	0					Phyllobothriidae		0	0	0	0.00224972	0
		Brettanomyces	Pichiaceae		0	39	0	0	0				Brettanomyces	Pichiaceae		0	0.000399181	0	0	0
			Picomonadidae		0	1	0	0	0					Picomonadidae		0	1.02354e-05	0	0	0
			Pinguiochrysidaceae		0	2	0	0	0					Pinguiochrysidaceae		0	2.04708e-05	0	0	0
	Pinna rudis	Pinna	Pinnidae		0	0	0	1	0			Pinna rudis	Pinna	Pinnidae		0	0	0	0.00112486	0
			Placynthiaceae		0	1	0	0	0					Placynthiaceae		0	1.02354e-05	0	0	0
			Plagiostomidae		0	0	0	2	0					Plagiostomidae		0	0	0	0.00224972	0
			Plakinidae		0	0	0	1	0					Plakinidae		0	0	0	0.00112486	0
			Planoceridae		0	0	0	1	0					Planoceridae		0	0	0	0.00112486	0
	Bulinus forskalii	Bulinus	Planorbidae		0	6	0	0	0			Bulinus forskalii	Bulinus	Planorbidae		0	6.14125e-05	0	0	0
			Planorbidae		0	0	0	1	0					Planorbidae		0	0	0	0.00112486	0
	Plasmodiophora brassicae	Plasmodiophora	Plasmodiophoridae		0	7	0	0	0			Plasmodiophora brassicae	Plasmodiophora	Plasmodiophoridae		0	7.16479e-05	0	0	0
			Plectonemertidae		0	1	0	0	0					Plectonemertidae		0	1.02354e-05	0	0	0
	Alternaria alternata	Alternaria	Pleosporaceae		0	0	0	1	0			Alternaria alternata	Alternaria	Pleosporaceae		0	0	0	0.00112486	0
	Alternaria citri	Alternaria	Pleosporaceae		0	0	0	1	0			Alternaria citri	Alternaria	Pleosporaceae		0	0	0	0.00112486	0
	Alternaria limoniasperae	Alternaria	Pleosporaceae		0	0	0	1	0			Alternaria limoniasperae	Alternaria	Pleosporaceae		0	0	0	0.00112486	0
	Alternaria tenuissima	Alternaria	Pleosporaceae		0	0	0	1	0			Alternaria tenuissima	Alternaria	Pleosporaceae		0	0	0	0.00112486	0
		Alternaria	Pleosporaceae		0	0	0	1	0				Alternaria	Pleosporaceae		0	0	0	0.00112486	0
	Bipolaris oryzae	Bipolaris	Pleosporaceae		0	4	0	0	0			Bipolaris oryzae	Bipolaris	Pleosporaceae		0	4.09417e-05	0	0	0
	Bipolaris sorokiniana	Bipolaris	Pleosporaceae		0	0	0	2	0			Bipolaris sorokiniana	Bipolaris	Pleosporaceae		0	0	0	0.00224972	0
	Pyrenophora tritici-repentis	Pyrenophora	Pleosporaceae		1	0	0	0	0			Pyrenophora tritici-repentis	Pyrenophora	Pleosporaceae		0.00961539	0	0	0	0
	Setosphaeria turcica	Setosphaeria	Pleosporaceae		0	5	0	2	0			Setosphaeria turcica	Setosphaeria	Pleosporaceae		0	5.11771e-05	0	0.00224972	0
			Pleosporaceae		0	0	0	4	0					Pleosporaceae		0	0	0	0.00449944	0
	Podon leuckartii	Podon	Podonidae		0	1	0	0	0			Podon leuckartii	Podon	Podonidae		0	1.02354e-05	0	0	0
	Podura aquatica	Podura	Poduridae		0	0	0	1	0			Podura aquatica	Podura	Poduridae		0	0	0	0.00112486	0
	Poeobius meseres	Poeobius	Poeobiidae		0	0	0	1	0			Poeobius meseres	Poeobius	Poeobiidae		0	0	0	0.00112486	0
	Polyaspis lamellipes	Polyaspis	Polyaspididae		0	0	0	2	0			Polyaspis lamellipes	Polyaspis	Polyaspididae		0	0	0	0.00224972	0
	Gyratrix hermaphroditus	Gyratrix	Polycystididae		0	0	0	1	0			Gyratrix hermaphroditus	Gyratrix	Polycystididae		0	0	0	0.00112486	0
	Harmothoe impar	Harmothoe	Polynoidae		0	1	0	0	0			Harmothoe impar	Harmothoe	Polynoidae		0	1.02354e-05	0	0	0
	uncultured Fibroporia		Polyporaceae		0	3	0	0	0			uncultured Fibroporia		Polyporaceae		0	3.07062e-05	0	0	0
			Pomatiopsidae		0	1	0	0	0					Pomatiopsidae		0	1.02354e-05	0	0	0
			Poritidae		0	6	0	0	0					Poritidae		0	6.14125e-05	0	0	0
			Porphyridiaceae		0	2	0	0	0					Porphyridiaceae		0	2.04708e-05	0	0	0
	Priapulus caudatus	Priapulus	Priapulidae		0	1	0	0	0			Priapulus caudatus	Priapulus	Priapulidae		0	1.02354e-05	0	0	0
	Brinkmanniella palmata	Brinkmanniella	Promesostomidae		0	0	0	1	0			Brinkmanniella palmata	Brinkmanniella	Promesostomidae		0	0	0	0.00112486	0
		Kymocarens	Promesostomidae		0	1	0	0	0				Kymocarens	Promesostomidae		0	1.02354e-05	0	0	0
			Promesostomidae		0	5	0	0	0					Promesostomidae		0	5.11771e-05	0	0	0
			Prorhynchidae		0	2	0	0	0					Prorhynchidae		0	2.04708e-05	0	0	0
	Prorocentrum lima	Prorocentrum	Prorocentraceae		0	2	0	0	0			Prorocentrum lima	Prorocentrum	Prorocentraceae		0	2.04708e-05	0	0	0
	Protodriloides symbioticus	Protodriloides	Protodrilidae		0	0	0	1	0			Protodriloides symbioticus	Protodriloides	Protodrilidae		0	0	0	0.00112486	0
	Acanthiella sp. CEL-2014	Acanthiella	Protomonotresidae		0	0	0	1	0			Acanthiella sp. CEL-2014	Acanthiella	Protomonotresidae		0	0	0	0.00112486	0
			Provorticidae		0	1	0	1	0					Provorticidae		0	1.02354e-05	0	0.00112486	0
			Pteriidae		0	1	0	0	0					Pteriidae		0	1.02354e-05	0	0	0
	Pterolichus obtusus	Pterolichus	Pterolichidae		0	0	0	1	0			Pterolichus obtusus	Pterolichus	Pterolichidae		0	0	0	0.00112486	0
			Ptychoderidae		0	0	0	1	0					Ptychoderidae		0	0	0	0.00112486	0
			Ptyssalgidae		0	0	0	1	0					Ptyssalgidae		0	0	0	0.00112486	0
	Puccinia argentata	Puccinia	Pucciniaceae		0	0	0	1	0			Puccinia argentata	Puccinia	Pucciniaceae		0	0	0	0.00112486	0
	Kinorhynchus yushini	Kinorhynchus	Pycnophyidae		0	0	0	1	0			Kinorhynchus yushini	Kinorhynchus	Pycnophyidae		0	0	0	0.00112486	0
	Pycnophyes oshoroensis	Pycnophyes	Pycnophyidae		0	1	0	0	0			Pycnophyes oshoroensis	Pycnophyes	Pycnophyidae		0	1.02354e-05	0	0	0
	Pycnophyes robustus	Pycnophyes	Pycnophyidae		0	0	0	1	0			Pycnophyes robustus	Pycnophyes	Pycnophyidae		0	0	0	0.00112486	0
	Pycnophyes sp. HY 2012a	Pycnophyes	Pycnophyidae		0	0	0	1	0			Pycnophyes sp. HY 2012a	Pycnophyes	Pycnophyidae		0	0	0	0.00112486	0
	Pycnophyes sp. Tjarno	Pycnophyes	Pycnophyidae		0	0	0	1	0			Pycnophyes sp. Tjarno	Pycnophyes	Pycnophyidae		0	0	0	0.00112486	0
			Pycnophyidae		0	0	0	1	0					Pycnophyidae		0	0	0	0.00112486	0
	Boonea seminuda	Boonea	Pyramidellidae		0	2	0	0	0			Boonea seminuda	Boonea	Pyramidellidae		0	2.04708e-05	0	0	0
	Galkinius sp. 2 MM-2014	Galkinius	Pyrgomatidae		0	0	0	1	0			Galkinius sp. 2 MM-2014	Galkinius	Pyrgomatidae		0	0	0	0.00112486	0
			Pyrgomatidae		0	0	0	1	0					Pyrgomatidae		0	0	0	0.00112486	0
			Pythiaceae		0	2	0	0	0					Pythiaceae		0	2.04708e-05	0	0	0
			Ramalinaceae		0	6	0	0	0					Ramalinaceae		0	6.14125e-05	0	0	0
			Raspailiidae		0	0	0	1	0					Raspailiidae		0	0	0	0.00112486	0
	Relicanthus daphneae	Relicanthus	Relicanthidae		0	0	0	1	0			Relicanthus daphneae	Relicanthus	Relicanthidae		0	0	0	0.00112486	0
			Relicanthidae		0	3	0	0	0					Relicanthidae		0	3.07062e-05	0	0	0
			Reticulascaceae		0	1	0	0	0					Reticulascaceae		0	1.02354e-05	0	0	0
	Caenorhabditis remanei	Caenorhabditis	Rhabditidae		0	14	0	2	0			Caenorhabditis remanei	Caenorhabditis	Rhabditidae		0	0.000143296	0	0.00224972	0
	Rhabditoides inermis	Rhabditoides	Rhabditidae		0	1	0	0	0			Rhabditoides inermis	Rhabditoides	Rhabditidae		0	1.02354e-05	0	0	0
	Rhabditoides regina	Rhabditoides	Rhabditidae		0	16	0	0	0			Rhabditoides regina	Rhabditoides	Rhabditidae		0	0.000163767	0	0	0
			Rhabditidae		0	0	0	3	0					Rhabditidae		0	0	0	0.00337458	0
			Rhadinorhynchidae		0	1	0	0	0					Rhadinorhynchidae		0	1.02354e-05	0	0	0
			Rhizophyllidaceae		0	1	0	0	0					Rhizophyllidaceae		0	1.02354e-05	0	0	0
			Rhizopodaceae		0	2	0	0	0					Rhizopodaceae		0	2.04708e-05	0	0	0
			Rhizopogonaceae		0	1	0	0	0					Rhizopogonaceae		0	1.02354e-05	0	0	0
		Guinardia	Rhizosoleniaceae		0	1	0	0	0				Guinardia	Rhizosoleniaceae		0	1.02354e-05	0	0	0
			Rhizosoleniaceae		0	1	0	0	0					Rhizosoleniaceae		0	1.02354e-05	0	0	0
			Rhizostomatidae		0	1	0	0	0					Rhizostomatidae		0	1.02354e-05	0	0	0
			Rhodochaetaceae		0	40	0	0	0					Rhodochaetaceae		0	0.000409417	0	0	0
		Halichrysis	Rhodymeniaceae		0	1	0	0	0				Halichrysis	Rhodymeniaceae		0	1.02354e-05	0	0	0
	Rugogaster hydrolagi	Rugogaster	Rugogastridae		1	0	0	0	0			Rugogaster hydrolagi	Rugogaster	Rugogastridae		0.00961539	0	0	0	0
	Schizobranchia insignis	Schizobranchia	Sabellidae		0	0	0	1	0			Schizobranchia insignis	Schizobranchia	Sabellidae		0	0	0	0.00112486	0
	Cyniclomyces guttulatus	Cyniclomyces	Saccharomycetaceae		0	0	0	1	0			Cyniclomyces guttulatus	Cyniclomyces	Saccharomycetaceae		0	0	0	0.00112486	0
	Eremothecium gossypii	Eremothecium	Saccharomycetaceae		0	1	0	0	0			Eremothecium gossypii	Eremothecium	Saccharomycetaceae		0	1.02354e-05	0	0	0
	Saccharomyces cerevisiae	Saccharomyces	Saccharomycetaceae		0	6	0	3	0			Saccharomyces cerevisiae	Saccharomyces	Saccharomycetaceae		0	6.14125e-05	0	0.00337458	0
		Saccharomyces	Saccharomycetaceae		0	5	0	1	0				Saccharomyces	Saccharomycetaceae		0	5.11771e-05	0	0.00112486	0
	Torulaspora delbrueckii	Torulaspora	Saccharomycetaceae		0	5	0	0	0			Torulaspora delbrueckii	Torulaspora	Saccharomycetaceae		0	5.11771e-05	0	0	0
			Saccharomycetaceae		0	9	0	0	0					Saccharomycetaceae		0	9.21187e-05	0	0	0
	Saccocirrus papillocercus	Saccocirrus	Saccocirridae		0	1	0	0	0			Saccocirrus papillocercus	Saccocirrus	Saccocirridae		0	1.02354e-05	0	0	0
	Cholamonas cyrtodiopsidis	Cholamonas	Sainouridae		0	1	0	0	0			Cholamonas cyrtodiopsidis	Cholamonas	Sainouridae		0	1.02354e-05	0	0	0
		Sasala	Sanguinicolidae		0	0	0	1	0				Sasala	Sanguinicolidae		0	0	0	0.00112486	0
	Aphanomyces euteiches	Aphanomyces	Saprolegniaceae		1	9	0	1	0			Aphanomyces euteiches	Aphanomyces	Saprolegniaceae		0.00961539	9.21187e-05	0	0.00112486	0
		Aphanomyces	Saprolegniaceae		0	5	0	0	0				Aphanomyces	Saprolegniaceae		0	5.11771e-05	0	0	0
			Saprolegniaceae		0	6	0	0	0					Saprolegniaceae		0	6.14125e-05	0	0	0
	Besnoitia besnoiti	Besnoitia	Sarcocystidae		0	0	0	6	0			Besnoitia besnoiti	Besnoitia	Sarcocystidae		0	0	0	0.00674916	0
	Toxoplasma gondii	Toxoplasma	Sarcocystidae		0	0	12	0	29			Toxoplasma gondii	Toxoplasma	Sarcocystidae		0	0	0.012333	0	0.305263
	Schistosoma japonicum	Schistosoma	Schistosomatidae		1	2	0	0	0			Schistosoma japonicum	Schistosoma	Schistosomatidae		0.00961539	2.04708e-05	0	0	0
			Schistosomatidae		0	3	0	3	0					Schistosomatidae		0	3.07062e-05	0	0.00337458	0
			Schizopathidae		0	0	0	1	0					Schizopathidae		0	0	0	0.00112486	0
			Schizorhynchidae		0	0	0	1	0					Schizorhynchidae		0	0	0	0.00112486	0
		Schizosaccharomyces	Schizosaccharomycetaceae		0	2	0	0	0				Schizosaccharomyces	Schizosaccharomycetaceae		0	2.04708e-05	0	0	0
			Schizosaccharomycetaceae		0	8	0	0	0					Schizosaccharomycetaceae		0	8.18833e-05	0	0	0
			Sclerotiniaceae		0	6	0	1	0					Sclerotiniaceae		0	6.14125e-05	0	0.00112486	0
	Scutigera coleoptrata	Scutigera	Scutigeridae		0	1	0	0	0			Scutigera coleoptrata	Scutigera	Scutigeridae		0	1.02354e-05	0	0	0
	Scytosiphon lomentaria	Scytosiphon	Scytosiphonaceae		0	0	0	1	0			Scytosiphon lomentaria	Scytosiphon	Scytosiphonaceae		0	0	0	0.00112486	0
	Sejus (Epicroseius) sp. SJD-2001	Sejus	Sejidae		0	1	0	0	0			Sejus (Epicroseius) sp. SJD-2001	Sejus	Sejidae		0	1.02354e-05	0	0	0
			Serpulaceae		0	14	0	0	0					Serpulaceae		0	0.000143296	0	0	0
	Ficopomatus enigmaticus	Ficopomatus	Serpulidae		0	1	0	0	0			Ficopomatus enigmaticus	Ficopomatus	Serpulidae		0	1.02354e-05	0	0	0
	Osedax sp. 'nude-palp-B'	Osedax	Siboglinidae		0	0	0	1	0			Osedax sp. 'nude-palp-B'	Osedax	Siboglinidae		0	0	0	0.00112486	0
			Siboglinidae		0	1	0	0	0					Siboglinidae		0	1.02354e-05	0	0	0
	Sthenelais boa	Sthenelais	Sigalionidae		0	1	0	0	0			Sthenelais boa	Sthenelais	Sigalionidae		0	1.02354e-05	0	0	0
			Sinuolineidae		0	0	0	1	0					Sinuolineidae		0	0	0	0.00112486	0
	Neurospora crassa	Neurospora	Sordariaceae		0	0	0	1	0			Neurospora crassa	Neurospora	Sordariaceae		0	0	0	0.00112486	0
	Sordaria macrospora	Sordaria	Sordariaceae		0	7	0	1	0			Sordaria macrospora	Sordaria	Sordariaceae		0	7.16479e-05	0	0.00112486	0
			Sordariaceae		0	37	0	0	0					Sordariaceae		0	0.00037871	0	0	0
			Sphaeriidae		0	0	0	1	0					Sphaeriidae		0	0	0	0.00112486	0
	Sphaerospora sparidarum	Sphaerospora	Sphaerosporidae		0	0	0	1	0			Sphaerospora sparidarum	Sphaerospora	Sphaerosporidae		0	0	0	0.00112486	0
			Sphaerosporidae		0	7	0	0	0					Sphaerosporidae		0	7.16479e-05	0	0	0
		Marenzelleria	Spionidae		0	1	0	0	0				Marenzelleria	Spionidae		0	1.02354e-05	0	0	0
	Polydora ciliata	Polydora	Spionidae		0	1	0	0	0			Polydora ciliata	Polydora	Spionidae		0	1.02354e-05	0	0	0
			Spizellomycetaceae		0	1	0	0	0					Spizellomycetaceae		0	1.02354e-05	0	0	0
	Ephydatia fluviatilis	Ephydatia	Spongillidae		0	1	0	0	0			Ephydatia fluviatilis	Ephydatia	Spongillidae		0	1.02354e-05	0	0	0
			Spongodiscidae		0	2	0	0	0					Spongodiscidae		0	2.04708e-05	0	0	0
	Squilla rugosa	Squilla	Squillidae		0	2	0	0	0			Squilla rugosa	Squilla	Squillidae		0	2.04708e-05	0	0	0
			Stephanoecidae		0	1	0	0	0					Stephanoecidae		0	1.02354e-05	0	0	0
	Strongylocentrotus purpuratus	Strongylocentrotus	Strongylocentrotidae		0	7	0	3	0			Strongylocentrotus purpuratus	Strongylocentrotus	Strongylocentrotidae		0	7.16479e-05	0	0.00337458	0
			Strongylocentrotidae		0	1	0	1	0					Strongylocentrotidae		0	1.02354e-05	0	0.00112486	0
	Stylocellus sp. Borneo 8	Stylocellus	Stylocellidae		0	1	0	1	0			Stylocellus sp. Borneo 8	Stylocellus	Stylocellidae		0	1.02354e-05	0	0.00112486	0
			Subergorgiidae		0	8	0	0	0					Subergorgiidae		0	8.18833e-05	0	0	0
	'Prosuberites' laughlini	Prosuberites	Suberitidae		0	0	0	1	0			'Prosuberites' laughlini	Prosuberites	Suberitidae		0	0	0	0.00112486	0
	Suillus variegatus	Suillus	Suillaceae		0	1	0	0	0			Suillus variegatus	Suillus	Suillaceae		0	1.02354e-05	0	0	0
	Sycon ciliatum	Sycon	Sycettidae		0	4	0	0	0			Sycon ciliatum	Sycon	Sycettidae		0	4.09417e-05	0	0	0
	Eurysyllis tuberculata	Eurysyllis	Syllidae		0	1	0	0	0			Eurysyllis tuberculata	Eurysyllis	Syllidae		0	1.02354e-05	0	0	0
			Syllidae		0	0	0	1	0					Syllidae		0	0	0	0.00112486	0
		Hematodinium	Syndiniaceae		0	1	0	0	0				Hematodinium	Syndiniaceae		0	1.02354e-05	0	0	0
	Taenia asiatica	Taenia	Taeniidae		0	0	0	1	0			Taenia asiatica	Taenia	Taeniidae		0	0	0	0.00112486	0
			Terebratulidae		0	0	0	1	0					Terebratulidae		0	0	0	0.00112486	0
			Teredinidae		0	0	0	1	0					Teredinidae		0	0	0	0.00112486	0
			Tethyidae		0	1	0	0	0					Tethyidae		0	1.02354e-05	0	0	0
	Cinachyrella sp. 3-9	Cinachyrella	Tetillidae		0	1	0	0	0			Cinachyrella sp. 3-9	Cinachyrella	Tetillidae		0	1.02354e-05	0	0	0
			Tetillidae		0	1	0	0	0					Tetillidae		0	1.02354e-05	0	0	0
	Phonognatha graeffei	Phonognatha	Tetragnathidae		0	0	0	1	0			Phonognatha graeffei	Phonognatha	Tetragnathidae		0	0	0	0.00112486	0
	Stigmaeopsis celarius	Stigmaeopsis	Tetranychidae		0	0	0	1	0			Stigmaeopsis celarius	Stigmaeopsis	Tetranychidae		0	0	0	0.00112486	0
	Stigmaeopsis takahashii	Stigmaeopsis	Tetranychidae		0	0	0	1	0			Stigmaeopsis takahashii	Stigmaeopsis	Tetranychidae		0	0	0	0.00112486	0
	Diplodasys ankeli	Diplodasys	Thaumastodermatidae		0	0	0	1	0			Diplodasys ankeli	Diplodasys	Thaumastodermatidae		0	0	0	0.00112486	0
	Diplodasys sp. KG-2011	Diplodasys	Thaumastodermatidae		0	0	0	1	0			Diplodasys sp. KG-2011	Diplodasys	Thaumastodermatidae		0	0	0	0.00112486	0
	Oregodasys ruber	Oregodasys	Thaumastodermatidae		0	0	0	1	0			Oregodasys ruber	Oregodasys	Thaumastodermatidae		0	0	0	0.00112486	0
	Tetranchyroderma megastomum	Tetranchyroderma	Thaumastodermatidae		0	1	0	1	0			Tetranchyroderma megastomum	Tetranchyroderma	Thaumastodermatidae		0	1.02354e-05	0	0.00112486	0
	Tetranchyroderma pachysomum	Tetranchyroderma	Thaumastodermatidae		0	0	0	1	0			Tetranchyroderma pachysomum	Tetranchyroderma	Thaumastodermatidae		0	0	0	0.00112486	0
			Thaumastodermatidae		0	0	0	2	0					Thaumastodermatidae		0	0	0	0.00224972	0
			Theamatidae		0	0	0	1	0					Theamatidae		0	0	0	0.00112486	0
		Tomentella	Thelephoraceae		0	3	0	0	0				Tomentella	Thelephoraceae		0	3.07062e-05	0	0	0
	Aplysinopsis sp. 1 NCI185	Aplysinopsis	Thorectidae		0	0	0	1	0			Aplysinopsis sp. 1 NCI185	Aplysinopsis	Thorectidae		0	0	0	0.00112486	0
			Thyasiridae		0	0	0	1	0					Thyasiridae		0	0	0	0.00112486	0
	Modeeria rotunda	Modeeria	Tiarannidae		0	0	0	1	0			Modeeria rotunda	Modeeria	Tiarannidae		0	0	0	0.00112486	0
			Timeidae		0	6	0	0	0					Timeidae		0	6.14125e-05	0	0	0
	Tomocerina liliputanus	Tomocerina	Tomoceridae		0	1	0	0	0			Tomocerina liliputanus	Tomocerina	Tomoceridae		0	1.02354e-05	0	0	0
	Cryptococcus neoformans	Filobasidiella	Tremellaceae		1	0	0	0	0			Cryptococcus neoformans	Filobasidiella	Tremellaceae		0.00961539	0	0	0	0
		Filobasidiella	Tremellaceae		0	5	0	0	0				Filobasidiella	Tremellaceae		0	5.11771e-05	0	0	0
			Tremellaceae		1	1	0	0	0					Tremellaceae		0.00961539	1.02354e-05	0	0	0
			Triaenonychidae		0	0	0	1	0					Triaenonychidae		0	0	0	0.00112486	0
	Talaromyces marneffei	Talaromyces	Trichocomaceae		0	8	0	7	0			Talaromyces marneffei	Talaromyces	Trichocomaceae		0	8.18833e-05	0	0.00787402	0
	Talaromyces purpureogenus	Talaromyces	Trichocomaceae		0	1	0	0	0			Talaromyces purpureogenus	Talaromyces	Trichocomaceae		0	1.02354e-05	0	0	0
	Talaromyces stipitatus	Talaromyces	Trichocomaceae		0	0	0	1	0			Talaromyces stipitatus	Talaromyces	Trichocomaceae		0	0	0	0.00112486	0
			Trichocomaceae		0	7	0	0	0					Trichocomaceae		0	7.16479e-05	0	0	0
	Laccaria bicolor	Laccaria	Tricholomataceae		0	0	0	2	0			Laccaria bicolor	Laccaria	Tricholomataceae		0	0	0	0.00224972	0
	Lichenomphalia lobata	Lichenomphalia	Tricholomataceae		0	1	0	0	0			Lichenomphalia lobata	Lichenomphalia	Tricholomataceae		0	1.02354e-05	0	0	0
			Tricholomataceae		0	4	0	1	0					Tricholomataceae		0	4.09417e-05	0	0.00112486	0
	Blastobotrys proliferans	Blastobotrys	Trichomonascaceae		0	8	0	0	0			Blastobotrys proliferans	Blastobotrys	Trichomonascaceae		0	8.18833e-05	0	0	0
			Trichomonascaceae		0	2	0	0	0					Trichomonascaceae		0	2.04708e-05	0	0	0
			Tridacnidae		0	1	0	0	0					Tridacnidae		0	1.02354e-05	0	0	0
			Trigonopsidaceae		1	1	0	0	0					Trigonopsidaceae		0.00961539	1.02354e-05	0	0	0
	Triops cancriformis	Triops	Triopsidae		0	1	0	1	0			Triops cancriformis	Triops	Triopsidae		0	1.02354e-05	0	0.00112486	0
	Conotalopia ornata	Conotalopia	Trochidae		0	0	0	1	0			Conotalopia ornata	Conotalopia	Trochidae		0	0	0	0.00112486	0
	Anelasmocephalus cambridgei	Anelasmocephalus	Trogulidae		0	0	0	1	0			Anelasmocephalus cambridgei	Anelasmocephalus	Trogulidae		0	0	0	0.00112486	0
	Trogulus nepaeiformis	Trogulus	Trogulidae		0	1	0	0	0			Trogulus nepaeiformis	Trogulus	Trogulidae		0	1.02354e-05	0	0	0
			Trypanosomatidae		0	1	0	2	0					Trypanosomatidae		0	1.02354e-05	0	0.00224972	0
	Tubulanus annulatus	Tubulanus	Tubulanidae		1	2	0	1	0			Tubulanus annulatus	Tubulanus	Tubulanidae		0.00961539	2.04708e-05	0	0.00112486	0
	Tubulanus ezoensis	Tubulanus	Tubulanidae		0	0	0	1	0			Tubulanus ezoensis	Tubulanus	Tubulanidae		0	0	0	0.00112486	0
			Tubuliporidae		0	0	0	1	0					Tubuliporidae		0	0	0	0.00112486	0
		Paraturbanella	Turbanellidae		0	1	0	0	0				Paraturbanella	Turbanellidae		0	1.02354e-05	0	0	0
			Turbanellidae		0	1	0	1	0					Turbanellidae		0	1.02354e-05	0	0.00112486	0
		Angaria	Turbinidae		0	0	0	1	0				Angaria	Turbinidae		0	0	0	0.00112486	0
			Turbinidae		0	1	0	0	0					Turbinidae		0	1.02354e-05	0	0	0
			Tylenchidae		0	1	0	0	0					Tylenchidae		0	1.02354e-05	0	0	0
			Typhloplanidae		0	1	0	0	0					Typhloplanidae		0	1.02354e-05	0	0	0
	Uloborus walckenaerius	Uloborus	Uloboridae		0	1	0	0	0			Uloborus walckenaerius	Uloborus	Uloboridae		0	1.02354e-05	0	0	0
	Umbelopsidaceae sp. UAMH 6095		Umbelopsidaceae		0	1	0	0	0			Umbelopsidaceae sp. UAMH 6095		Umbelopsidaceae		0	1.02354e-05	0	0	0
	Cycladicama cumingi	Cycladicama	Ungulinidae		0	0	0	2	0			Cycladicama cumingi	Cycladicama	Ungulinidae		0	0	0	0.00224972	0
	Unionicola foili	Unionicola	Unionicolidae		0	0	0	1	0			Unionicola foili	Unionicola	Unionicolidae		0	0	0	0.00112486	0
			Urechidae		0	1	0	0	0					Urechidae		0	1.02354e-05	0	0	0
	Uropodella laciniata	Uropodella	Uropodellidae		0	1	0	0	0			Uropodella laciniata	Uropodella	Uropodellidae		0	1.02354e-05	0	0	0
	Sporisorium reilianum	Sporisorium	Ustilaginaceae		0	2	0	0	0			Sporisorium reilianum	Sporisorium	Ustilaginaceae		0	2.04708e-05	0	0	0
	Ustilago maydis	Ustilago	Ustilaginaceae		0	5	0	0	0			Ustilago maydis	Ustilago	Ustilaginaceae		0	5.11771e-05	0	0	0
			Ustilaginaceae		0	0	0	2	0					Ustilaginaceae		0	0	0	0.00224972	0
		Vampyrella	Vampyrellidae		0	1	0	0	0				Vampyrella	Vampyrellidae		0	1.02354e-05	0	0	0
		Meretrix	Veneridae		0	0	0	1	0				Meretrix	Veneridae		0	0	0	0.00112486	0
	Periglypta listeri	Periglypta	Veneridae		0	2	0	0	0			Periglypta listeri	Periglypta	Veneridae		0	2.04708e-05	0	0	0
	Ruditapes philippinarum	Ruditapes	Veneridae		1	0	0	0	0			Ruditapes philippinarum	Ruditapes	Veneridae		0.00961539	0	0	0	0
			Veneridae		0	1	0	1	0					Veneridae		0	1.02354e-05	0	0.00112486	0
	Endocarpon pusillum	Endocarpon	Verrucariaceae		0	1	0	0	0			Endocarpon pusillum	Endocarpon	Verrucariaceae		0	1.02354e-05	0	0	0
	Vertigo antivertigo	Vertigo	Vertiginidae		0	0	0	1	0			Vertigo antivertigo	Vertigo	Vertiginidae		0	0	0	0.00112486	0
	Withiidae sp. JA-2011		Withiidae		0	1	0	0	0			Withiidae sp. JA-2011		Withiidae		0	1.02354e-05	0	0	0
	Heteroxenotrichula squamosa	Heteroxenotrichula	Xenotrichulidae		0	1	0	0	0			Heteroxenotrichula squamosa	Heteroxenotrichula	Xenotrichulidae		0	1.02354e-05	0	0	0
		Xenotrichula	Xenotrichulidae		0	0	0	1	0				Xenotrichula	Xenotrichulidae		0	0	0	0.00112486	0
			Xyalidae		0	0	0	1	0					Xyalidae		0	0	0	0.00112486	0
			Yoldiidae		0	0	0	1	0					Yoldiidae		0	0	0	0.00112486	0
			Zancleidae		0	9	0	0	0					Zancleidae		0	9.21187e-05	0	0	0
			Zoropsidae		0	0	0	1	0					Zoropsidae		0	0	0	0.00112486	0
	Acanthamoeba castellanii	Acanthamoeba			0	71	0	0	0			Acanthamoeba castellanii	Acanthamoeba			0	0.000726714	0	0	0
	Acanthamoeba culbertsoni	Acanthamoeba			0	1	0	0	0			Acanthamoeba culbertsoni	Acanthamoeba			0	1.02354e-05	0	0	0
	Acanthamoeba divionensis	Acanthamoeba			0	1	0	0	0			Acanthamoeba divionensis	Acanthamoeba			0	1.02354e-05	0	0	0
	Acanthamoeba genotype T3	Acanthamoeba			0	1	0	0	0			Acanthamoeba genotype T3	Acanthamoeba			0	1.02354e-05	0	0	0
	Acanthamoeba jacobsi	Acanthamoeba			0	1	0	0	0			Acanthamoeba jacobsi	Acanthamoeba			0	1.02354e-05	0	0	0
	Acanthamoeba lenticulata	Acanthamoeba			0	1	0	0	0			Acanthamoeba lenticulata	Acanthamoeba			0	1.02354e-05	0	0	0
	Acanthamoeba polyphaga	Acanthamoeba			0	1	0	0	0			Acanthamoeba polyphaga	Acanthamoeba			0	1.02354e-05	0	0	0
	Acanthamoeba sp.	Acanthamoeba			0	1	0	0	0			Acanthamoeba sp.	Acanthamoeba			0	1.02354e-05	0	0	0
	Acanthamoeba sp. ACA_85/10	Acanthamoeba			0	1	0	0	0			Acanthamoeba sp. ACA_85/10	Acanthamoeba			0	1.02354e-05	0	0	0
	Acanthamoeba sp. Ac_E6b	Acanthamoeba			0	2	0	0	0			Acanthamoeba sp. Ac_E6b	Acanthamoeba			0	2.04708e-05	0	0	0
	Acanthamoeba sp. Ac_E8b	Acanthamoeba			0	1	0	0	0			Acanthamoeba sp. Ac_E8b	Acanthamoeba			0	1.02354e-05	0	0	0
	Acanthamoeba sp. Ac_F1c	Acanthamoeba			0	1	0	0	0			Acanthamoeba sp. Ac_F1c	Acanthamoeba			0	1.02354e-05	0	0	0
	Acanthamoeba sp. CHI4703	Acanthamoeba			0	2	0	0	0			Acanthamoeba sp. CHI4703	Acanthamoeba			0	2.04708e-05	0	0	0
	Acanthamoeba sp. Jin-E5	Acanthamoeba			0	1	0	0	0			Acanthamoeba sp. Jin-E5	Acanthamoeba			0	1.02354e-05	0	0	0
	Acanthamoeba sp. KA/E12	Acanthamoeba			0	1	0	0	0			Acanthamoeba sp. KA/E12	Acanthamoeba			0	1.02354e-05	0	0	0
	Acanthamoeba sp. KA/E13	Acanthamoeba			0	1	0	0	0			Acanthamoeba sp. KA/E13	Acanthamoeba			0	1.02354e-05	0	0	0
	Acanthamoeba sp. KA/E14	Acanthamoeba			0	4	0	0	0			Acanthamoeba sp. KA/E14	Acanthamoeba			0	4.09417e-05	0	0	0
	Acanthamoeba sp. KA/E23	Acanthamoeba			0	1	0	0	0			Acanthamoeba sp. KA/E23	Acanthamoeba			0	1.02354e-05	0	0	0
	Acanthamoeba sp. KA/E9	Acanthamoeba			0	2	0	0	0			Acanthamoeba sp. KA/E9	Acanthamoeba			0	2.04708e-05	0	0	0
	Acanthamoeba sp. KA/MSG12	Acanthamoeba			0	9	0	0	0			Acanthamoeba sp. KA/MSG12	Acanthamoeba			0	9.21187e-05	0	0	0
	Acanthamoeba sp. L773/96	Acanthamoeba			0	1	0	0	0			Acanthamoeba sp. L773/96	Acanthamoeba			0	1.02354e-05	0	0	0
	uncultured Acanthamoeba	Acanthamoeba			0	1	0	0	0			uncultured Acanthamoeba	Acanthamoeba			0	1.02354e-05	0	0	0
		Acanthamoeba			0	23	0	0	0				Acanthamoeba			0	0.000235415	0	0	0
	Andalucia godoyi	Andalucia			0	0	0	1	0			Andalucia godoyi	Andalucia			0	0	0	0.00112486	0
	Bensingtonia thailandica	Bensingtonia			0	0	0	1	0			Bensingtonia thailandica	Bensingtonia			0	0	0	0.00112486	0
	Bigelowiella natans	Bigelowiella			0	56	0	0	0			Bigelowiella natans	Bigelowiella			0	0.000573183	0	0	0
		Bigelowiella			0	1	0	0	0				Bigelowiella			0	1.02354e-05	0	0	0
	Blastodinium crassum	Blastodinium			0	0	0	1	0			Blastodinium crassum	Blastodinium			0	0	0	0.00112486	0
	uncultured Breviata	Breviata			0	1	0	0	0			uncultured Breviata	Breviata			0	1.02354e-05	0	0	0
		Candida			1	0	0	0	0				Candida			0.00961539	0	0	0	0
	Colponema sp. Vietnam	Colponema			0	3	0	0	0			Colponema sp. Vietnam	Colponema			0	3.07062e-05	0	0	0
	Cryptococcus flavus	Cryptococcus			0	1	0	0	0			Cryptococcus flavus	Cryptococcus			0	1.02354e-05	0	0	0
	Cyanoptyche gloeocystis	Cyanoptyche			0	1	0	0	0			Cyanoptyche gloeocystis	Cyanoptyche			0	1.02354e-05	0	0	0
	Dictyostelium discoideum	Dictyostelium			0	14	0	0	0			Dictyostelium discoideum	Dictyostelium			0	0.000143296	0	0	0
	Epicoccum sp. 22MS01	Epicoccum			0	2	0	0	0			Epicoccum sp. 22MS01	Epicoccum			0	2.04708e-05	0	0	0
	Filoreta marina	Filoreta			0	0	0	1	0			Filoreta marina	Filoreta			0	0	0	0.00112486	0
	Ichthyophonus hoferi	Ichthyophonus			0	2	0	0	0			Ichthyophonus hoferi	Ichthyophonus			0	2.04708e-05	0	0	0
	Karlingiomyces asterocystis	Karlingiomyces			0	23	0	0	0			Karlingiomyces asterocystis	Karlingiomyces			0	0.000235415	0	0	0
	Modicella reniformis	Modicella			0	1	0	0	0			Modicella reniformis	Modicella			0	1.02354e-05	0	0	0
		Myzostoma			0	0	0	1	0				Myzostoma			0	0	0	0.00112486	0
	Palpitomonas bilix	Palpitomonas			0	1	0	0	0			Palpitomonas bilix	Palpitomonas			0	1.02354e-05	0	0	0
	Phalansterium solitarium	Phalansterium			0	2	0	0	0			Phalansterium solitarium	Phalansterium			0	2.04708e-05	0	0	0
	Phoronis australis	Phoronis			0	0	0	1	0			Phoronis australis	Phoronis			0	0	0	0.00112486	0
	Plasmodium chabaudi	Plasmodium			0	3	26	0	50			Plasmodium chabaudi	Plasmodium			0	3.07062e-05	0.0267215	0	0.526316
	Polystyliphora karlingi	Polystyliphora			0	1	0	0	0			Polystyliphora karlingi	Polystyliphora			0	1.02354e-05	0	0	0
	Psorospermium haeckeli	Psorospermium			0	1	0	0	0			Psorospermium haeckeli	Psorospermium			0	1.02354e-05	0	0	0
	Rhodosporidium diobovatum	Rhodosporidium			0	0	0	1	0			Rhodosporidium diobovatum	Rhodosporidium			0	0	0	0.00112486	0
	Rhodosporidium toruloides	Rhodosporidium			0	1	0	0	0			Rhodosporidium toruloides	Rhodosporidium			0	1.02354e-05	0	0	0
	Rhodotorula glutinis	Rhodotorula			0	1	0	0	0			Rhodotorula glutinis	Rhodotorula			0	1.02354e-05	0	0	0
	Rhodotorula taiwanensis	Rhodotorula			0	0	0	1	0			Rhodotorula taiwanensis	Rhodotorula			0	0	0	0.00112486	0
		Rhynchosporium			0	3	0	0	0				Rhynchosporium			0	3.07062e-05	0	0	0
	Seculamonas ecuadoriensis	Seculamonas			0	1	0	0	0			Seculamonas ecuadoriensis	Seculamonas			0	1.02354e-05	0	0	0
	Sphaerochthonius sp. PP-2012	Sphaerochthonius			0	0	0	1	0			Sphaerochthonius sp. PP-2012	Sphaerochthonius			0	0	0	0.00112486	0
	Spiculogloea sp. TUB RB1040	Spiculogloea			0	0	0	1	0			Spiculogloea sp. TUB RB1040	Spiculogloea			0	0	0	0.00112486	0
	Telonema subtile	Telonema			0	2	0	0	0			Telonema subtile	Telonema			0	2.04708e-05	0	0	0
		Trichoplax			0	9	0	0	0				Trichoplax			0	9.21187e-05	0	0	0
	Vermistella antarctica	Vermistella			0	1	0	0	0			Vermistella antarctica	Vermistella			0	1.02354e-05	0	0	0
	Wallemia sebi	Wallemia			2	28	0	7	0			Wallemia sebi	Wallemia			0.0192308	0.000286592	0	0.00787402	0
	Basidiomycota sp. CBS 710.87				0	1	0	0	0			Basidiomycota sp. CBS 710.87				0	1.02354e-05	0	0	0
	Dimorpha-like sp. ATCC 50522				0	1	0	0	0			Dimorpha-like sp. ATCC 50522				0	1.02354e-05	0	0	0
	Facetotecta sp. 4 MPL-2009				0	0	0	1	0			Facetotecta sp. 4 MPL-2009				0	0	0	0.00112486	0
	Ichthyosporea sp. ex Tenebrio molitor				1	0	0	0	0			Ichthyosporea sp. ex Tenebrio molitor				0.00961539	0	0	0	0
	Kinorhyncha sp. HY 2012				0	0	0	1	0			Kinorhyncha sp. HY 2012				0	0	0	0.00112486	0
	Mucoromycotina sp. PP2				0	1	0	0	0			Mucoromycotina sp. PP2				0	1.02354e-05	0	0	0
	Nematoda environmental sample				0	0	0	2	0			Nematoda environmental sample				0	0	0	0.00224972	0
	cf. Latyspora sp. AK-2014				0	1	0	0	0			cf. Latyspora sp. AK-2014				0	1.02354e-05	0	0	0
	fungal sp. MAY-2012				0	1	0	0	0			fungal sp. MAY-2012				0	1.02354e-05	0	0	0
	rhabditoid sp. PDL15				0	0	0	1	0			rhabditoid sp. PDL15				0	0	0	0.00112486	0
	uncultured Archaeosporales				0	0	0	1	0			uncultured Archaeosporales				0	0	0	0.00112486	0
	uncultured Ascomycota				0	0	0	1	0			uncultured Ascomycota				0	0	0	0.00112486	0
	uncultured Basidiomycota				0	2	0	0	0			uncultured Basidiomycota				0	2.04708e-05	0	0	0
	uncultured Chytridiomycota				0	1	0	0	0			uncultured Chytridiomycota				0	1.02354e-05	0	0	0
	uncultured Cryptomycota				0	1	0	0	0			uncultured Cryptomycota				0	1.02354e-05	0	0	0
	uncultured Ellobiopsea				0	1	0	0	0			uncultured Ellobiopsea				0	1.02354e-05	0	0	0
	uncultured Gastrotricha				0	0	0	1	0			uncultured Gastrotricha				0	0	0	0.00112486	0
	uncultured Glomeromycota				0	25	0	1	0			uncultured Glomeromycota				0	0.000255885	0	0.00112486	0
	uncultured Helotiales				0	1	0	0	0			uncultured Helotiales				0	1.02354e-05	0	0	0
	uncultured Karlingiomyces				0	1	0	0	0			uncultured Karlingiomyces				0	1.02354e-05	0	0	0
	uncultured Rhizaria				0	9	0	0	0			uncultured Rhizaria				0	9.21187e-05	0	0	0
	uncultured Rhizophydiales				0	0	0	1	0			uncultured Rhizophydiales				0	0	0	0.00112486	0
	uncultured cercozoan				1	0	0	1	0			uncultured cercozoan				0.00961539	0	0	0.00112486	0
	uncultured cryptophyte				0	1	0	0	0			uncultured cryptophyte				0	1.02354e-05	0	0	0
	uncultured dinoflagellate				0	17	0	0	0			uncultured dinoflagellate				0	0.000174002	0	0	0
	uncultured ectomycorrhizal fungus				0	1	0	0	0			uncultured ectomycorrhizal fungus				0	1.02354e-05	0	0	0
	uncultured eukaryote				4	207	0	220	0			uncultured eukaryote				0.0384615	0.00211873	0	0.247469	0
	uncultured fungal contaminant				0	1	0	0	0			uncultured fungal contaminant				0	1.02354e-05	0	0	0
	uncultured fungus				1	1043	0	28	0			uncultured fungus				0.00961539	0.0106755	0	0.0314961	0
	uncultured marine eukaryote				0	6	0	3	0			uncultured marine eukaryote				0	6.14125e-05	0	0.00337458	0
	uncultured microeukaryote				0	0	0	1	0			uncultured microeukaryote				0	0	0	0.00112486	0
	uncultured oomycete				0	4	0	0	0			uncultured oomycete				0	4.09417e-05	0	0	0
	uncultured phototrophic eukaryote				0	2	0	0	0			uncultured phototrophic eukaryote				0	2.04708e-05	0	0	0
	uncultured soil fungus				0	62	1	1	0			uncultured soil fungus				0	0.000634596	0.00102775	0.00112486	0
	uncultured syndiniales				0	5	0	0	0			uncultured syndiniales				0	5.11771e-05	0	0	0
	uncultured turbellarian				0	0	0	1	0			uncultured turbellarian				0	0	0	0.00112486	0
					16	8214	4	67	6							0.153846	0.0840737	0.004111	0.0753656	0.0631579
	Note: all numbers are pre-calculated by SURPI

## Sheet: Bacteria (NT)
Number of reads aligning to Bacterial genbank entries following alignment to all of NCBI nt (edit distance cutoff 6). Table representing read counts (A) or fraction of reads in this category (B)
A.	species	genus	family	tag	Brain-Biopsy_Day6 37	CSF_RNA_Day6 39	CSF_DNA_Day6 42	CSF_RNA_Day1 74	CSF_DNA_Day1 76		B.	species	genus	family	tag	Brain-Biopsy_Day6 37	CSF_RNA_Day6 39	CSF_DNA_Day6 42	CSF_RNA_Day1 74	CSF_DNA_Day1 76
	Acidiphilium multivorum	Acidiphilium	Acetobacteraceae		0	0	0	2	0			Acidiphilium multivorum	Acidiphilium	Acetobacteraceae		0	0	0	0.000226963	0
	Acholeplasma laidlawii	Acholeplasma	Acholeplasmataceae		0	1	0	0	0			Acholeplasma laidlawii	Acholeplasma	Acholeplasmataceae		0	2.63407e-05	0	0	0
	Aster yellows phytoplasma	Candidatus Phytoplasma	Acholeplasmataceae		0	0	1	0	0			Aster yellows phytoplasma	Candidatus Phytoplasma	Acholeplasmataceae		0	0	0.00684931	0	0
			Acholeplasmataceae		0	17	0	0	0					Acholeplasmataceae		0	0.000447793	0	0	0
	Acidaminococcus fermentans	Acidaminococcus	Acidaminococcaceae		0	0	1	0	0			Acidaminococcus fermentans	Acidaminococcus	Acidaminococcaceae		0	0	0.00684931	0	0
	Ilumatobacter coccineus	Ilumatobacter	Acidimicrobiaceae		0	15	0	1	0			Ilumatobacter coccineus	Ilumatobacter	Acidimicrobiaceae		0	0.000395111	0	0.000113482	0
	Actinomyces naeslundii	Actinomyces	Actinomycetaceae		0	0	0	1	0			Actinomyces naeslundii	Actinomyces	Actinomycetaceae		0	0	0	0.000113482	0
	Mobiluncus curtisii	Mobiluncus	Actinomycetaceae		0	26	0	0	0			Mobiluncus curtisii	Mobiluncus	Actinomycetaceae		0	0.000684859	0	0	0
			Actinomycetaceae		0	1	0	2	0					Actinomycetaceae		0	2.63407e-05	0	0.000226963	0
	Aerococcus urinae	Aerococcus	Aerococcaceae		0	1	0	1	0			Aerococcus urinae	Aerococcus	Aerococcaceae		0	2.63407e-05	0	0.000113482	0
			Aerococcaceae		0	0	0	1	0					Aerococcaceae		0	0	0	0.000113482	0
	Aeromonas hydrophila	Aeromonas	Aeromonadaceae		6	165	0	18	0			Aeromonas hydrophila	Aeromonas	Aeromonadaceae		0.00320684	0.00434622	0	0.00204267	0
	Aeromonas media	Aeromonas	Aeromonadaceae		0	87	0	13	0			Aeromonas media	Aeromonas	Aeromonadaceae		0	0.00229164	0	0.00147526	0
	Aeromonas salmonicida	Aeromonas	Aeromonadaceae		4	14	0	5	0			Aeromonas salmonicida	Aeromonas	Aeromonadaceae		0.00213789	0.00036877	0	0.000567408	0
	Aeromonas veronii	Aeromonas	Aeromonadaceae		3	5	0	5	0			Aeromonas veronii	Aeromonas	Aeromonadaceae		0.00160342	0.000131704	0	0.000567408	0
		Aeromonas	Aeromonadaceae		0	14	0	0	0				Aeromonas	Aeromonadaceae		0	0.00036877	0	0	0
	Oceanimonas sp. GK1	Oceanimonas	Aeromonadaceae		0	7	0	0	0			Oceanimonas sp. GK1	Oceanimonas	Aeromonadaceae		0	0.000184385	0	0	0
	Tolumonas auensis	Tolumonas	Aeromonadaceae		0	5	0	0	0			Tolumonas auensis	Tolumonas	Aeromonadaceae		0	0.000131704	0	0	0
			Aeromonadaceae		0	15	0	5	0					Aeromonadaceae		0	0.000395111	0	0.000567408	0
	Achromobacter xylosoxidans	Achromobacter	Alcaligenaceae		9	28	0	13	0			Achromobacter xylosoxidans	Achromobacter	Alcaligenaceae		0.00481026	0.000737541	0	0.00147526	0
	Advenella kashmirensis	Advenella	Alcaligenaceae		0	2	0	0	0			Advenella kashmirensis	Advenella	Alcaligenaceae		0	5.26815e-05	0	0	0
	Bordetella bronchiseptica	Bordetella	Alcaligenaceae		0	1	0	0	0			Bordetella bronchiseptica	Bordetella	Alcaligenaceae		0	2.63407e-05	0	0	0
	Bordetella petrii	Bordetella	Alcaligenaceae		1	18	0	0	0			Bordetella petrii	Bordetella	Alcaligenaceae		0.000534474	0.000474133	0	0	0
		Bordetella	Alcaligenaceae		0	1	0	0	0				Bordetella	Alcaligenaceae		0	2.63407e-05	0	0	0
	Castellaniella defragrans	Castellaniella	Alcaligenaceae		0	20	1	0	0			Castellaniella defragrans	Castellaniella	Alcaligenaceae		0	0.000526815	0.00684931	0	0
			Alcaligenaceae		2	9	0	2	0					Alcaligenaceae		0.00106895	0.000237067	0	0.000226963	0
	Alcanivorax dieselolei	Alcanivorax	Alcanivoracaceae		0	1	0	4	0			Alcanivorax dieselolei	Alcanivorax	Alcanivoracaceae		0	2.63407e-05	0	0.000453926	0
	Marinobacter adhaerens	Marinobacter	Alteromonadaceae		2	0	0	0	0			Marinobacter adhaerens	Marinobacter	Alteromonadaceae		0.00106895	0	0	0	0
	Saccharophagus degradans	Saccharophagus	Alteromonadaceae		0	4	0	0	0			Saccharophagus degradans	Saccharophagus	Alteromonadaceae		0	0.000105363	0	0	0
			Alteromonadaceae		0	1	0	0	0					Alteromonadaceae		0	2.63407e-05	0	0	0
	Anaeromyxobacter dehalogenans	Anaeromyxobacter	Anaeromyxobacteraceae		0	0	0	1	0			Anaeromyxobacter dehalogenans	Anaeromyxobacter	Anaeromyxobacteraceae		0	0	0	0.000113482	0
	Anaeromyxobacter sp. Fw109-5	Anaeromyxobacter	Anaeromyxobacteraceae		0	2	0	0	0			Anaeromyxobacter sp. Fw109-5	Anaeromyxobacter	Anaeromyxobacteraceae		0	5.26815e-05	0	0	0
	Anaeromyxobacter sp. K	Anaeromyxobacter	Anaeromyxobacteraceae		1	4	0	2	0			Anaeromyxobacter sp. K	Anaeromyxobacter	Anaeromyxobacteraceae		0.000534474	0.000105363	0	0.000226963	0
	Anoxybacillus flavithermus	Anoxybacillus	Bacillaceae		0	1	0	0	0			Anoxybacillus flavithermus	Anoxybacillus	Bacillaceae		0	2.63407e-05	0	0	0
	Bacillus amyloliquefaciens	Bacillus	Bacillaceae		0	9	0	0	0			Bacillus amyloliquefaciens	Bacillus	Bacillaceae		0	0.000237067	0	0	0
	Bacillus cereus	Bacillus	Bacillaceae		1	0	0	3	0			Bacillus cereus	Bacillus	Bacillaceae		0.000534474	0	0	0.000340445	0
	Bacillus coagulans	Bacillus	Bacillaceae		0	0	0	2	0			Bacillus coagulans	Bacillus	Bacillaceae		0	0	0	0.000226963	0
	Bacillus licheniformis	Bacillus	Bacillaceae		0	0	0	1	0			Bacillus licheniformis	Bacillus	Bacillaceae		0	0	0	0.000113482	0
	Bacillus megaterium	Bacillus	Bacillaceae		2	25	0	14	0			Bacillus megaterium	Bacillus	Bacillaceae		0.00106895	0.000658519	0	0.00158874	0
	Bacillus pumilus	Bacillus	Bacillaceae		1	0	0	3	0			Bacillus pumilus	Bacillus	Bacillaceae		0.000534474	0	0	0.000340445	0
	Bacillus sp. 1061	Bacillus	Bacillaceae		0	2	0	0	0			Bacillus sp. 1061	Bacillus	Bacillaceae		0	5.26815e-05	0	0	0
	Bacillus sp. 1NLA3E	Bacillus	Bacillaceae		0	8	0	0	0			Bacillus sp. 1NLA3E	Bacillus	Bacillaceae		0	0.000210726	0	0	0
	Bacillus sp. SA1-12	Bacillus	Bacillaceae		0	0	0	1	0			Bacillus sp. SA1-12	Bacillus	Bacillaceae		0	0	0	0.000113482	0
	Bacillus subtilis	Bacillus	Bacillaceae		0	0	0	1	0			Bacillus subtilis	Bacillus	Bacillaceae		0	0	0	0.000113482	0
	Bacillus thuringiensis	Bacillus	Bacillaceae		0	5	0	0	0			Bacillus thuringiensis	Bacillus	Bacillaceae		0	0.000131704	0	0	0
	Bacillus toyonensis	Bacillus	Bacillaceae		0	1	0	0	0			Bacillus toyonensis	Bacillus	Bacillaceae		0	2.63407e-05	0	0	0
	Bacillus weihenstephanensis	Bacillus	Bacillaceae		0	3	0	0	0			Bacillus weihenstephanensis	Bacillus	Bacillaceae		0	7.90222e-05	0	0	0
		Bacillus	Bacillaceae		0	16	0	4	0				Bacillus	Bacillaceae		0	0.000421452	0	0.000453926	0
	Geobacillus sp. GHH01	Geobacillus	Bacillaceae		0	3	0	0	0			Geobacillus sp. GHH01	Geobacillus	Bacillaceae		0	7.90222e-05	0	0	0
	Geobacillus stearothermophilus	Geobacillus	Bacillaceae		1	4	0	1	0			Geobacillus stearothermophilus	Geobacillus	Bacillaceae		0.000534474	0.000105363	0	0.000113482	0
		Geobacillus	Bacillaceae		1	0	0	0	0				Geobacillus	Bacillaceae		0.000534474	0	0	0	0
	Halobacillus halophilus	Halobacillus	Bacillaceae		0	4	0	0	0			Halobacillus halophilus	Halobacillus	Bacillaceae		0	0.000105363	0	0	0
	Lysinibacillus sphaericus	Lysinibacillus	Bacillaceae		0	1	0	0	0			Lysinibacillus sphaericus	Lysinibacillus	Bacillaceae		0	2.63407e-05	0	0	0
	Marinococcus sp. HL7	Marinococcus	Bacillaceae		0	0	0	1	0			Marinococcus sp. HL7	Marinococcus	Bacillaceae		0	0	0	0.000113482	0
	Oceanobacillus oncorhynchi	Oceanobacillus	Bacillaceae		0	1	0	0	0			Oceanobacillus oncorhynchi	Oceanobacillus	Bacillaceae		0	2.63407e-05	0	0	0
			Bacillaceae		0	47	0	13	1					Bacillaceae		0	0.00123802	0	0.00147526	0.0169492
	Bacteroides fragilis	Bacteroides	Bacteroidaceae		4	12	3	2	0			Bacteroides fragilis	Bacteroides	Bacteroidaceae		0.00213789	0.000316089	0.0205479	0.000226963	0
	Bacteroides ovatus	Bacteroides	Bacteroidaceae		0	0	1	1	0			Bacteroides ovatus	Bacteroides	Bacteroidaceae		0	0	0.00684931	0.000113482	0
	Bacteroides salanitronis	Bacteroides	Bacteroidaceae		1	1	0	2	0			Bacteroides salanitronis	Bacteroides	Bacteroidaceae		0.000534474	2.63407e-05	0	0.000226963	0
	Bacteroides sp. HGA0131	Bacteroides	Bacteroidaceae		0	0	1	0	0			Bacteroides sp. HGA0131	Bacteroides	Bacteroidaceae		0	0	0.00684931	0	0
	Bacteroides thetaiotaomicron	Bacteroides	Bacteroidaceae		0	2	4	2	0			Bacteroides thetaiotaomicron	Bacteroides	Bacteroidaceae		0	5.26815e-05	0.0273973	0.000226963	0
	Bacteroides vulgatus	Bacteroides	Bacteroidaceae		12	38	18	3	0			Bacteroides vulgatus	Bacteroides	Bacteroidaceae		0.00641368	0.00100095	0.123288	0.000340445	0
	Bacteroides xylanisolvens	Bacteroides	Bacteroidaceae		0	0	2	3	0			Bacteroides xylanisolvens	Bacteroides	Bacteroidaceae		0	0	0.0136986	0.000340445	0
	uncultured Bacteroides sp.	Bacteroides	Bacteroidaceae		1	0	0	0	0			uncultured Bacteroides sp.	Bacteroides	Bacteroidaceae		0.000534474	0	0	0	0
		Bacteroides	Bacteroidaceae		12	10	24	0	0				Bacteroides	Bacteroidaceae		0.00641368	0.000263407	0.164384	0	0
			Bacteroidaceae		1	2	0	1	0					Bacteroidaceae		0.000534474	5.26815e-05	0	0.000113482	0
	Bdellovibrio bacteriovorus	Bdellovibrio	Bdellovibrionaceae		0	5	0	0	0			Bdellovibrio bacteriovorus	Bdellovibrio	Bdellovibrionaceae		0	0.000131704	0	0	0
	Bdellovibrio exovorus	Bdellovibrio	Bdellovibrionaceae		0	0	0	1	0			Bdellovibrio exovorus	Bdellovibrio	Bdellovibrionaceae		0	0	0	0.000113482	0
	Methylocella silvestris	Methylocella	Beijerinckiaceae		0	1	0	0	0			Methylocella silvestris	Methylocella	Beijerinckiaceae		0	2.63407e-05	0	0	0
	Beutenbergia cavernae	Beutenbergia	Beutenbergiaceae		1	16	0	0	0			Beutenbergia cavernae	Beutenbergia	Beutenbergiaceae		0.000534474	0.000421452	0	0	0
			Beutenbergiaceae		0	5	0	2	0					Beutenbergiaceae		0	0.000131704	0	0.000226963	0
	Bifidobacterium adolescentis	Bifidobacterium	Bifidobacteriaceae		2	0	0	0	0			Bifidobacterium adolescentis	Bifidobacterium	Bifidobacteriaceae		0.00106895	0	0	0	0
	Bifidobacterium animalis	Bifidobacterium	Bifidobacteriaceae		0	3	0	0	0			Bifidobacterium animalis	Bifidobacterium	Bifidobacteriaceae		0	7.90222e-05	0	0	0
	Bifidobacterium asteroides	Bifidobacterium	Bifidobacteriaceae		0	1	0	0	0			Bifidobacterium asteroides	Bifidobacterium	Bifidobacteriaceae		0	2.63407e-05	0	0	0
	Bifidobacterium bifidum	Bifidobacterium	Bifidobacteriaceae		0	24	0	0	0			Bifidobacterium bifidum	Bifidobacterium	Bifidobacteriaceae		0	0.000632178	0	0	0
	Bifidobacterium breve	Bifidobacterium	Bifidobacteriaceae		0	5	0	0	0			Bifidobacterium breve	Bifidobacterium	Bifidobacteriaceae		0	0.000131704	0	0	0
	Bifidobacterium longum	Bifidobacterium	Bifidobacteriaceae		1	1	0	1	0			Bifidobacterium longum	Bifidobacterium	Bifidobacteriaceae		0.000534474	2.63407e-05	0	0.000113482	0
		Bifidobacterium	Bifidobacteriaceae		1	4	0	0	0				Bifidobacterium	Bifidobacteriaceae		0.000534474	0.000105363	0	0	0
	Gardnerella vaginalis	Gardnerella	Bifidobacteriaceae		4	101	0	12	0			Gardnerella vaginalis	Gardnerella	Bifidobacteriaceae		0.00213789	0.00266042	0	0.00136178	0
		Gardnerella	Bifidobacteriaceae		0	0	0	1	0				Gardnerella	Bifidobacteriaceae		0	0	0	0.000113482	0
			Bifidobacteriaceae		1	5	0	1	0					Bifidobacteriaceae		0.000534474	0.000131704	0	0.000113482	0
	Bradyrhizobium diazoefficiens	Bradyrhizobium	Bradyrhizobiaceae		0	9	0	5	0			Bradyrhizobium diazoefficiens	Bradyrhizobium	Bradyrhizobiaceae		0	0.000237067	0	0.000567408	0
	Bradyrhizobium japonicum	Bradyrhizobium	Bradyrhizobiaceae		0	14	0	1	1			Bradyrhizobium japonicum	Bradyrhizobium	Bradyrhizobiaceae		0	0.00036877	0	0.000113482	0.0169492
	Bradyrhizobium oligotrophicum	Bradyrhizobium	Bradyrhizobiaceae		0	3	0	2	0			Bradyrhizobium oligotrophicum	Bradyrhizobium	Bradyrhizobiaceae		0	7.90222e-05	0	0.000226963	0
	Bradyrhizobium sp. BTAi1	Bradyrhizobium	Bradyrhizobiaceae		0	14	0	1	0			Bradyrhizobium sp. BTAi1	Bradyrhizobium	Bradyrhizobiaceae		0	0.00036877	0	0.000113482	0
	Bradyrhizobium sp. MG-2011-151-GH	Bradyrhizobium	Bradyrhizobiaceae		0	1	0	0	0			Bradyrhizobium sp. MG-2011-151-GH	Bradyrhizobium	Bradyrhizobiaceae		0	2.63407e-05	0	0	0
	Bradyrhizobium sp. ORS 278	Bradyrhizobium	Bradyrhizobiaceae		0	6	0	0	0			Bradyrhizobium sp. ORS 278	Bradyrhizobium	Bradyrhizobiaceae		0	0.000158044	0	0	0
	Bradyrhizobium sp. ORS 304	Bradyrhizobium	Bradyrhizobiaceae		0	1	0	0	0			Bradyrhizobium sp. ORS 304	Bradyrhizobium	Bradyrhizobiaceae		0	2.63407e-05	0	0	0
	Bradyrhizobium sp. S23321	Bradyrhizobium	Bradyrhizobiaceae		0	25	0	1	0			Bradyrhizobium sp. S23321	Bradyrhizobium	Bradyrhizobiaceae		0	0.000658519	0	0.000113482	0
	Bradyrhizobium sp. wall16	Bradyrhizobium	Bradyrhizobiaceae		0	4	0	0	0			Bradyrhizobium sp. wall16	Bradyrhizobium	Bradyrhizobiaceae		0	0.000105363	0	0	0
		Bradyrhizobium	Bradyrhizobiaceae		1	15	0	0	0				Bradyrhizobium	Bradyrhizobiaceae		0.000534474	0.000395111	0	0	0
	Nitrobacter hamburgensis	Nitrobacter	Bradyrhizobiaceae		0	3	0	0	0			Nitrobacter hamburgensis	Nitrobacter	Bradyrhizobiaceae		0	7.90222e-05	0	0	0
	Nitrobacter winogradskyi	Nitrobacter	Bradyrhizobiaceae		0	0	0	1	0			Nitrobacter winogradskyi	Nitrobacter	Bradyrhizobiaceae		0	0	0	0.000113482	0
	Rhodopseudomonas palustris	Rhodopseudomonas	Bradyrhizobiaceae		0	11	0	1	0			Rhodopseudomonas palustris	Rhodopseudomonas	Bradyrhizobiaceae		0	0.000289748	0	0.000113482	0
			Bradyrhizobiaceae		1	2	0	4	0					Bradyrhizobiaceae		0.000534474	5.26815e-05	0	0.000453926	0
	Ochrobactrum anthropi	Ochrobactrum	Brucellaceae		2	19	0	2	0			Ochrobactrum anthropi	Ochrobactrum	Brucellaceae		0.00106895	0.000500474	0	0.000226963	0
	Burkholderia cenocepacia	Burkholderia	Burkholderiaceae		0	5	0	0	0			Burkholderia cenocepacia	Burkholderia	Burkholderiaceae		0	0.000131704	0	0	0
	Burkholderia cepacia	Burkholderia	Burkholderiaceae		0	2	0	0	0			Burkholderia cepacia	Burkholderia	Burkholderiaceae		0	5.26815e-05	0	0	0
	Burkholderia gladioli	Burkholderia	Burkholderiaceae		2	34	0	0	0			Burkholderia gladioli	Burkholderia	Burkholderiaceae		0.00106895	0.000895585	0	0	0
	Burkholderia lata	Burkholderia	Burkholderiaceae		0	1	2	0	0			Burkholderia lata	Burkholderia	Burkholderiaceae		0	2.63407e-05	0.0136986	0	0
	Burkholderia pseudomallei	Burkholderia	Burkholderiaceae		0	0	0	1	0			Burkholderia pseudomallei	Burkholderia	Burkholderiaceae		0	0	0	0.000113482	0
	Burkholderia sp. KJ006	Burkholderia	Burkholderiaceae		0	0	0	1	0			Burkholderia sp. KJ006	Burkholderia	Burkholderiaceae		0	0	0	0.000113482	0
	Burkholderia sp. RPE64	Burkholderia	Burkholderiaceae		0	8	0	0	0			Burkholderia sp. RPE64	Burkholderia	Burkholderiaceae		0	0.000210726	0	0	0
	Burkholderia vietnamiensis	Burkholderia	Burkholderiaceae		2	9	0	1	0			Burkholderia vietnamiensis	Burkholderia	Burkholderiaceae		0.00106895	0.000237067	0	0.000113482	0
		Burkholderia	Burkholderiaceae		0	9	0	0	0				Burkholderia	Burkholderiaceae		0	0.000237067	0	0	0
	Cupriavidus metallidurans	Cupriavidus	Burkholderiaceae		4	3	1	1	0			Cupriavidus metallidurans	Cupriavidus	Burkholderiaceae		0.00213789	7.90222e-05	0.00684931	0.000113482	0
	Cupriavidus necator	Cupriavidus	Burkholderiaceae		0	2	0	1	0			Cupriavidus necator	Cupriavidus	Burkholderiaceae		0	5.26815e-05	0	0.000113482	0
	Cupriavidus pinatubonensis	Cupriavidus	Burkholderiaceae		0	0	0	1	0			Cupriavidus pinatubonensis	Cupriavidus	Burkholderiaceae		0	0	0	0.000113482	0
	Cupriavidus taiwanensis	Cupriavidus	Burkholderiaceae		0	1	0	1	0			Cupriavidus taiwanensis	Cupriavidus	Burkholderiaceae		0	2.63407e-05	0	0.000113482	0
	Ralstonia pickettii	Ralstonia	Burkholderiaceae		0	5	0	0	0			Ralstonia pickettii	Ralstonia	Burkholderiaceae		0	0.000131704	0	0	0
	Ralstonia solanacearum	Ralstonia	Burkholderiaceae		0	5	0	4	0			Ralstonia solanacearum	Ralstonia	Burkholderiaceae		0	0.000131704	0	0.000453926	0
		Ralstonia	Burkholderiaceae		0	0	0	1	0				Ralstonia	Burkholderiaceae		0	0	0	0.000113482	0
			Burkholderiaceae		1	45	0	5	0					Burkholderiaceae		0.000534474	0.00118533	0	0.000567408	0
	Arcobacter sp. L	Arcobacter	Campylobacteraceae		0	18	0	0	0			Arcobacter sp. L	Arcobacter	Campylobacteraceae		0	0.000474133	0	0	0
	Campylobacter concisus	Campylobacter	Campylobacteraceae		0	1	0	0	0			Campylobacter concisus	Campylobacter	Campylobacteraceae		0	2.63407e-05	0	0	0
	Campylobacter hominis	Campylobacter	Campylobacteraceae		0	11	0	0	0			Campylobacter hominis	Campylobacter	Campylobacteraceae		0	0.000289748	0	0	0
		Campylobacter	Campylobacteraceae		0	8	0	0	0				Campylobacter	Campylobacteraceae		0	0.000210726	0	0	0
	Sulfurospirillum deleyianum	Sulfurospirillum	Campylobacteraceae		0	5	0	0	0			Sulfurospirillum deleyianum	Sulfurospirillum	Campylobacteraceae		0	0.000131704	0	0	0
			Campylobacteraceae		0	5	0	1	0					Campylobacteraceae		0	0.000131704	0	0.000113482	0
	Carnobacterium maltaromaticum	Carnobacterium	Carnobacteriaceae		0	1	0	4	0			Carnobacterium maltaromaticum	Carnobacterium	Carnobacteriaceae		0	2.63407e-05	0	0.000453926	0
	Carnobacterium sp. 17-4	Carnobacterium	Carnobacteriaceae		0	4	0	1	0			Carnobacterium sp. 17-4	Carnobacterium	Carnobacteriaceae		0	0.000105363	0	0.000113482	0
	Carnobacterium sp. WN1359	Carnobacterium	Carnobacteriaceae		1	27	0	7	0			Carnobacterium sp. WN1359	Carnobacterium	Carnobacteriaceae		0.000534474	0.0007112	0	0.000794371	0
			Carnobacteriaceae		0	1	0	2	0					Carnobacteriaceae		0	2.63407e-05	0	0.000226963	0
	Catenulispora acidiphila	Catenulispora	Catenulisporaceae		0	10	0	1	0			Catenulispora acidiphila	Catenulispora	Catenulisporaceae		0	0.000263407	0	0.000113482	0
			Catenulisporaceae		0	3	0	0	0					Catenulisporaceae		0	7.90222e-05	0	0	0
	Asticcacaulis excentricus	Asticcacaulis	Caulobacteraceae		4	67	0	1	0			Asticcacaulis excentricus	Asticcacaulis	Caulobacteraceae		0.00213789	0.00176483	0	0.000113482	0
	Brevundimonas diminuta	Brevundimonas	Caulobacteraceae		0	2	0	1	0			Brevundimonas diminuta	Brevundimonas	Caulobacteraceae		0	5.26815e-05	0	0.000113482	0
	Brevundimonas subvibrioides	Brevundimonas	Caulobacteraceae		2	6	0	6	0			Brevundimonas subvibrioides	Brevundimonas	Caulobacteraceae		0.00106895	0.000158044	0	0.00068089	0
	Caulobacter segnis	Caulobacter	Caulobacteraceae		4	79	0	6	1			Caulobacter segnis	Caulobacter	Caulobacteraceae		0.00213789	0.00208092	0	0.00068089	0.0169492
	Caulobacter sp. K31	Caulobacter	Caulobacteraceae		1	16	0	1	0			Caulobacter sp. K31	Caulobacter	Caulobacteraceae		0.000534474	0.000421452	0	0.000113482	0
	Caulobacter vibrioides	Caulobacter	Caulobacteraceae		1	33	0	2	0			Caulobacter vibrioides	Caulobacter	Caulobacteraceae		0.000534474	0.000869245	0	0.000226963	0
		Caulobacter	Caulobacteraceae		0	16	0	0	0				Caulobacter	Caulobacteraceae		0	0.000421452	0	0	0
	Phenylobacterium zucineum	Phenylobacterium	Caulobacteraceae		2	14	0	1	0			Phenylobacterium zucineum	Phenylobacterium	Caulobacteraceae		0.00106895	0.00036877	0	0.000113482	0
			Caulobacteraceae		0	1	0	1	0					Caulobacteraceae		0	2.63407e-05	0	0.000113482	0
	Cellulomonas fimi	Cellulomonas	Cellulomonadaceae		6	20	0	4	0			Cellulomonas fimi	Cellulomonas	Cellulomonadaceae		0.00320684	0.000526815	0	0.000453926	0
	Cellulomonas flavigena	Cellulomonas	Cellulomonadaceae		1	44	0	3	0			Cellulomonas flavigena	Cellulomonas	Cellulomonadaceae		0.000534474	0.00115899	0	0.000340445	0
	[Cellvibrio] gilvus	Cellulomonas	Cellulomonadaceae		0	66	0	5	0			[Cellvibrio] gilvus	Cellulomonas	Cellulomonadaceae		0	0.00173849	0	0.000567408	0
		Cellulomonas	Cellulomonadaceae		0	4	0	0	0				Cellulomonas	Cellulomonadaceae		0	0.000105363	0	0	0
			Cellulomonadaceae		0	7	0	2	0					Cellulomonadaceae		0	0.000184385	0	0.000226963	0
	Allochromatium vinosum	Allochromatium	Chromatiaceae		0	2	0	0	0			Allochromatium vinosum	Allochromatium	Chromatiaceae		0	5.26815e-05	0	0	0
	Nitrosococcus oceani	Nitrosococcus	Chromatiaceae		0	4	0	0	0			Nitrosococcus oceani	Nitrosococcus	Chromatiaceae		0	0.000105363	0	0	0
	Nitrosococcus watsonii	Nitrosococcus	Chromatiaceae		0	1	0	1	0			Nitrosococcus watsonii	Nitrosococcus	Chromatiaceae		0	2.63407e-05	0	0.000113482	0
	Clostridium botulinum	Clostridium	Clostridiaceae		0	3	0	0	0			Clostridium botulinum	Clostridium	Clostridiaceae		0	7.90222e-05	0	0	0
	Clostridium kluyveri	Clostridium	Clostridiaceae		0	5	0	0	0			Clostridium kluyveri	Clostridium	Clostridiaceae		0	0.000131704	0	0	0
	Clostridium perfringens	Clostridium	Clostridiaceae		0	0	0	3	0			Clostridium perfringens	Clostridium	Clostridiaceae		0	0	0	0.000340445	0
	Clostridium sp. IBUN 22A	Clostridium	Clostridiaceae		0	5	0	0	0			Clostridium sp. IBUN 22A	Clostridium	Clostridiaceae		0	0.000131704	0	0	0
	Clostridium sp. M2/40	Clostridium	Clostridiaceae		0	0	0	1	0			Clostridium sp. M2/40	Clostridium	Clostridiaceae		0	0	0	0.000113482	0
		Clostridium	Clostridiaceae		0	1	0	0	0				Clostridium	Clostridiaceae		0	2.63407e-05	0	0	0
			Clostridiaceae		0	6	0	0	0					Clostridiaceae		0	0.000158044	0	0	0
	Acidovorax avenae	Acidovorax	Comamonadaceae		1	17	0	1	0			Acidovorax avenae	Acidovorax	Comamonadaceae		0.000534474	0.000447793	0	0.000113482	0
	Acidovorax citrulli	Acidovorax	Comamonadaceae		0	9	0	0	0			Acidovorax citrulli	Acidovorax	Comamonadaceae		0	0.000237067	0	0	0
	Acidovorax ebreus	Acidovorax	Comamonadaceae		15	110	2	12	0			Acidovorax ebreus	Acidovorax	Comamonadaceae		0.0080171	0.00289748	0.0136986	0.00136178	0
	Acidovorax sp. JS42	Acidovorax	Comamonadaceae		27	236	0	19	0			Acidovorax sp. JS42	Acidovorax	Comamonadaceae		0.0144308	0.00621642	0	0.00215615	0
	Acidovorax sp. KKS102	Acidovorax	Comamonadaceae		4	44	0	12	0			Acidovorax sp. KKS102	Acidovorax	Comamonadaceae		0.00213789	0.00115899	0	0.00136178	0
	Acidovorax sp. TP4	Acidovorax	Comamonadaceae		0	5	0	0	0			Acidovorax sp. TP4	Acidovorax	Comamonadaceae		0	0.000131704	0	0	0
		Acidovorax	Comamonadaceae		0	7	0	1	0				Acidovorax	Comamonadaceae		0	0.000184385	0	0.000113482	0
	Alicycliphilus denitrificans	Alicycliphilus	Comamonadaceae		7	16	0	8	1			Alicycliphilus denitrificans	Alicycliphilus	Comamonadaceae		0.00374131	0.000421452	0	0.000907853	0.0169492
	Comamonas testosteroni	Comamonas	Comamonadaceae		0	9	0	2	0			Comamonas testosteroni	Comamonas	Comamonadaceae		0	0.000237067	0	0.000226963	0
	Delftia acidovorans	Delftia	Comamonadaceae		6	3	0	1	0			Delftia acidovorans	Delftia	Comamonadaceae		0.00320684	7.90222e-05	0	0.000113482	0
	Delftia sp. Cs1-4	Delftia	Comamonadaceae		11	16	0	1	0			Delftia sp. Cs1-4	Delftia	Comamonadaceae		0.00587921	0.000421452	0	0.000113482	0
		Delftia	Comamonadaceae		6	17	0	11	0				Delftia	Comamonadaceae		0.00320684	0.000447793	0	0.0012483	0
	Polaromonas naphthalenivorans	Polaromonas	Comamonadaceae		3	8	0	0	0			Polaromonas naphthalenivorans	Polaromonas	Comamonadaceae		0.00160342	0.000210726	0	0	0
	Polaromonas sp. JS666	Polaromonas	Comamonadaceae		0	11	0	1	0			Polaromonas sp. JS666	Polaromonas	Comamonadaceae		0	0.000289748	0	0.000113482	0
	Ramlibacter tataouinensis	Ramlibacter	Comamonadaceae		0	26	0	4	0			Ramlibacter tataouinensis	Ramlibacter	Comamonadaceae		0	0.000684859	0	0.000453926	0
		Ramlibacter	Comamonadaceae		0	3	0	0	0				Ramlibacter	Comamonadaceae		0	7.90222e-05	0	0	0
	Rhodoferax ferrireducens	Rhodoferax	Comamonadaceae		0	1	0	2	0			Rhodoferax ferrireducens	Rhodoferax	Comamonadaceae		0	2.63407e-05	0	0.000226963	0
	Variovorax paradoxus	Variovorax	Comamonadaceae		7	42	0	5	0			Variovorax paradoxus	Variovorax	Comamonadaceae		0.00374131	0.00110631	0	0.000567408	0
	Verminephrobacter eiseniae	Verminephrobacter	Comamonadaceae		0	13	0	0	0			Verminephrobacter eiseniae	Verminephrobacter	Comamonadaceae		0	0.00034243	0	0	0
	Comamonadaceae bacterium A1		Comamonadaceae		0	3	0	0	0			Comamonadaceae bacterium A1		Comamonadaceae		0	7.90222e-05	0	0	0
	Comamonadaceae bacterium B1		Comamonadaceae		0	5	0	0	0			Comamonadaceae bacterium B1		Comamonadaceae		0	0.000131704	0	0	0
			Comamonadaceae		5	83	0	38	0					Comamonadaceae		0.00267237	0.00218628	0	0.0043123	0
	Conexibacter woesei	Conexibacter	Conexibacteraceae		0	35	0	1	0			Conexibacter woesei	Conexibacter	Conexibacteraceae		0	0.000921926	0	0.000113482	0
	Adlercreutzia equolifaciens	Adlercreutzia	Coriobacteriaceae		0	1	0	1	0			Adlercreutzia equolifaciens	Adlercreutzia	Coriobacteriaceae		0	2.63407e-05	0	0.000113482	0
	Eggerthella lenta	Eggerthella	Coriobacteriaceae		0	9	0	0	0			Eggerthella lenta	Eggerthella	Coriobacteriaceae		0	0.000237067	0	0	0
	Olsenella uli	Olsenella	Coriobacteriaceae		0	3	0	1	0			Olsenella uli	Olsenella	Coriobacteriaceae		0	7.90222e-05	0	0.000113482	0
	Corynebacterium argentoratense	Corynebacterium	Corynebacteriaceae		1	0	0	4	0			Corynebacterium argentoratense	Corynebacterium	Corynebacteriaceae		0.000534474	0	0	0.000453926	0
	Corynebacterium aurimucosum	Corynebacterium	Corynebacteriaceae		22	63	0	14	1			Corynebacterium aurimucosum	Corynebacterium	Corynebacteriaceae		0.0117584	0.00165947	0	0.00158874	0.0169492
	Corynebacterium bovis	Corynebacterium	Corynebacteriaceae		0	1	0	0	0			Corynebacterium bovis	Corynebacterium	Corynebacteriaceae		0	2.63407e-05	0	0	0
	Corynebacterium callunae	Corynebacterium	Corynebacteriaceae		1	32	0	1	0			Corynebacterium callunae	Corynebacterium	Corynebacteriaceae		0.000534474	0.000842904	0	0.000113482	0
	Corynebacterium casei	Corynebacterium	Corynebacteriaceae		6	59	0	4	0			Corynebacterium casei	Corynebacterium	Corynebacteriaceae		0.00320684	0.0015541	0	0.000453926	0
	Corynebacterium diphtheriae	Corynebacterium	Corynebacteriaceae		2	14	0	4	0			Corynebacterium diphtheriae	Corynebacterium	Corynebacteriaceae		0.00106895	0.00036877	0	0.000453926	0
	Corynebacterium efficiens	Corynebacterium	Corynebacteriaceae		0	4	0	3	0			Corynebacterium efficiens	Corynebacterium	Corynebacteriaceae		0	0.000105363	0	0.000340445	0
	Corynebacterium falsenii	Corynebacterium	Corynebacteriaceae		0	3	0	0	0			Corynebacterium falsenii	Corynebacterium	Corynebacteriaceae		0	7.90222e-05	0	0	0
	Corynebacterium glutamicum	Corynebacterium	Corynebacteriaceae		1	8	0	0	0			Corynebacterium glutamicum	Corynebacterium	Corynebacteriaceae		0.000534474	0.000210726	0	0	0
	Corynebacterium glycinophilum	Corynebacterium	Corynebacteriaceae		0	10	0	1	0			Corynebacterium glycinophilum	Corynebacterium	Corynebacteriaceae		0	0.000263407	0	0.000113482	0
	Corynebacterium halotolerans	Corynebacterium	Corynebacteriaceae		4	22	0	3	0			Corynebacterium halotolerans	Corynebacterium	Corynebacteriaceae		0.00213789	0.000579496	0	0.000340445	0
	Corynebacterium jeikeium	Corynebacterium	Corynebacteriaceae		1	7	0	2	0			Corynebacterium jeikeium	Corynebacterium	Corynebacteriaceae		0.000534474	0.000184385	0	0.000226963	0
	Corynebacterium kroppenstedtii	Corynebacterium	Corynebacteriaceae		1	2	0	1	0			Corynebacterium kroppenstedtii	Corynebacterium	Corynebacteriaceae		0.000534474	5.26815e-05	0	0.000113482	0
	Corynebacterium macginleyi	Corynebacterium	Corynebacteriaceae		0	3	0	0	0			Corynebacterium macginleyi	Corynebacterium	Corynebacteriaceae		0	7.90222e-05	0	0	0
	Corynebacterium maris	Corynebacterium	Corynebacteriaceae		6	47	0	5	0			Corynebacterium maris	Corynebacterium	Corynebacteriaceae		0.00320684	0.00123802	0	0.000567408	0
	Corynebacterium pseudotuberculosis	Corynebacterium	Corynebacteriaceae		0	3	0	0	0			Corynebacterium pseudotuberculosis	Corynebacterium	Corynebacteriaceae		0	7.90222e-05	0	0	0
	Corynebacterium resistens	Corynebacterium	Corynebacteriaceae		0	5	0	8	0			Corynebacterium resistens	Corynebacterium	Corynebacteriaceae		0	0.000131704	0	0.000907853	0
	Corynebacterium stationis	Corynebacterium	Corynebacteriaceae		1	0	0	0	0			Corynebacterium stationis	Corynebacterium	Corynebacteriaceae		0.000534474	0	0	0	0
	Corynebacterium striatum	Corynebacterium	Corynebacteriaceae		0	6	0	3	0			Corynebacterium striatum	Corynebacterium	Corynebacteriaceae		0	0.000158044	0	0.000340445	0
	Corynebacterium terpenotabidum	Corynebacterium	Corynebacteriaceae		0	5	0	12	0			Corynebacterium terpenotabidum	Corynebacterium	Corynebacteriaceae		0	0.000131704	0	0.00136178	0
	Corynebacterium ulcerans	Corynebacterium	Corynebacteriaceae		2	0	0	0	0			Corynebacterium ulcerans	Corynebacterium	Corynebacteriaceae		0.00106895	0	0	0	0
	Corynebacterium urealyticum	Corynebacterium	Corynebacteriaceae		1	17	0	2	0			Corynebacterium urealyticum	Corynebacterium	Corynebacteriaceae		0.000534474	0.000447793	0	0.000226963	0
	Corynebacterium variabile	Corynebacterium	Corynebacteriaceae		2	32	0	10	0			Corynebacterium variabile	Corynebacterium	Corynebacteriaceae		0.00106895	0.000842904	0	0.00113482	0
	Corynebacterium vitaeruminis	Corynebacterium	Corynebacteriaceae		1	27	0	1	0			Corynebacterium vitaeruminis	Corynebacterium	Corynebacteriaceae		0.000534474	0.0007112	0	0.000113482	0
		Corynebacterium	Corynebacteriaceae		20	30	0	16	0				Corynebacterium	Corynebacteriaceae		0.0106895	0.000790222	0	0.00181571	0
			Corynebacteriaceae		7	33	0	20	0					Corynebacteriaceae		0.00374131	0.000869245	0	0.00226963	0
			Cryomorphaceae		1	0	0	0	0					Cryomorphaceae		0.000534474	0	0	0	0
	Stigmatella aurantiaca	Stigmatella	Cystobacteraceae		1	4	0	1	0			Stigmatella aurantiaca	Stigmatella	Cystobacteraceae		0.000534474	0.000105363	0	0.000113482	0
	Dyadobacter fermentans	Dyadobacter	Cytophagaceae		0	5	0	2	0			Dyadobacter fermentans	Dyadobacter	Cytophagaceae		0	0.000131704	0	0.000226963	0
	Hymenobacter swuensis	Hymenobacter	Cytophagaceae		2	1	0	0	0			Hymenobacter swuensis	Hymenobacter	Cytophagaceae		0.00106895	2.63407e-05	0	0	0
	Leadbetterella byssophila	Leadbetterella	Cytophagaceae		0	13	0	0	0			Leadbetterella byssophila	Leadbetterella	Cytophagaceae		0	0.00034243	0	0	0
	Spirosoma linguale	Spirosoma	Cytophagaceae		0	1	0	1	0			Spirosoma linguale	Spirosoma	Cytophagaceae		0	2.63407e-05	0	0.000113482	0
	Deinococcus deserti	Deinococcus	Deinococcaceae		0	0	0	1	0			Deinococcus deserti	Deinococcus	Deinococcaceae		0	0	0	0.000113482	0
	Deinococcus geothermalis	Deinococcus	Deinococcaceae		2	1	0	0	0			Deinococcus geothermalis	Deinococcus	Deinococcaceae		0.00106895	2.63407e-05	0	0	0
	Deinococcus gobiensis	Deinococcus	Deinococcaceae		0	5	0	0	0			Deinococcus gobiensis	Deinococcus	Deinococcaceae		0	0.000131704	0	0	0
	Deinococcus maricopensis	Deinococcus	Deinococcaceae		1	0	0	1	0			Deinococcus maricopensis	Deinococcus	Deinococcaceae		0.000534474	0	0	0.000113482	0
	Deinococcus proteolyticus	Deinococcus	Deinococcaceae		0	35	0	8	0			Deinococcus proteolyticus	Deinococcus	Deinococcaceae		0	0.000921926	0	0.000907853	0
	Deinococcus radiodurans	Deinococcus	Deinococcaceae		0	22	0	1	0			Deinococcus radiodurans	Deinococcus	Deinococcaceae		0	0.000579496	0	0.000113482	0
		Deinococcus	Deinococcaceae		0	5	0	0	0				Deinococcus	Deinococcaceae		0	0.000131704	0	0	0
	Brachybacterium faecium	Brachybacterium	Dermabacteraceae		0	104	0	18	0			Brachybacterium faecium	Brachybacterium	Dermabacteraceae		0	0.00273944	0	0.00204267	0
	Brachybacterium sp. HC15	Brachybacterium	Dermabacteraceae		0	3	0	0	0			Brachybacterium sp. HC15	Brachybacterium	Dermabacteraceae		0	7.90222e-05	0	0	0
			Dermabacteraceae		0	8	0	0	0					Dermabacteraceae		0	0.000210726	0	0	0
	Kytococcus sedentarius	Kytococcus	Dermacoccaceae		9	90	0	20	0			Kytococcus sedentarius	Kytococcus	Dermacoccaceae		0.00481026	0.00237067	0	0.00226963	0
			Dermacoccaceae		0	1	0	1	0					Dermacoccaceae		0	2.63407e-05	0	0.000113482	0
	Desulfohalobium retbaense	Desulfohalobium	Desulfohalobiaceae		0	1	0	0	0			Desulfohalobium retbaense	Desulfohalobium	Desulfohalobiaceae		0	2.63407e-05	0	0	0
	Desulfovibrio magneticus	Desulfovibrio	Desulfovibrionaceae		0	2	0	0	0			Desulfovibrio magneticus	Desulfovibrio	Desulfovibrionaceae		0	5.26815e-05	0	0	0
	Desulfovibrio vulgaris	Desulfovibrio	Desulfovibrionaceae		0	1	0	0	0			Desulfovibrio vulgaris	Desulfovibrio	Desulfovibrionaceae		0	2.63407e-05	0	0	0
		Desulfovibrio	Desulfovibrionaceae		1	0	0	0	0				Desulfovibrio	Desulfovibrionaceae		0.000534474	0	0	0	0
	Desulfurobacterium thermolithotrophum	Desulfurobacterium	Desulfurobacteriaceae		0	0	0	1	0			Desulfurobacterium thermolithotrophum	Desulfurobacterium	Desulfurobacteriaceae		0	0	0	0.000113482	0
	Dietzia cercidiphylli	Dietzia	Dietziaceae		0	7	0	1	0			Dietzia cercidiphylli	Dietzia	Dietziaceae		0	0.000184385	0	0.000113482	0
	Dietzia sp. CQ4	Dietzia	Dietziaceae		0	3	0	0	0			Dietzia sp. CQ4	Dietzia	Dietziaceae		0	7.90222e-05	0	0	0
	Dietzia sp. DQ12-45-1b	Dietzia	Dietziaceae		0	0	0	2	0			Dietzia sp. DQ12-45-1b	Dietzia	Dietziaceae		0	0	0	0.000226963	0
	Dietzia sp. E1	Dietzia	Dietziaceae		1	5	0	0	0			Dietzia sp. E1	Dietzia	Dietziaceae		0.000534474	0.000131704	0	0	0
		Dietzia	Dietziaceae		0	6	0	10	0				Dietzia	Dietziaceae		0	0.000158044	0	0.00113482	0
			Dietziaceae		0	32	0	27	0					Dietziaceae		0	0.000842904	0	0.003064	0
	Alkalilimnicola ehrlichii	Alkalilimnicola	Ectothiorhodospiraceae		0	1	0	0	0			Alkalilimnicola ehrlichii	Alkalilimnicola	Ectothiorhodospiraceae		0	2.63407e-05	0	0	0
	Halorhodospira halochloris	Halorhodospira	Ectothiorhodospiraceae		1	0	0	0	0			Halorhodospira halochloris	Halorhodospira	Ectothiorhodospiraceae		0.000534474	0	0	0	0
	Thioalkalivibrio sp. K90mix	Thioalkalivibrio	Ectothiorhodospiraceae		1	0	0	0	0			Thioalkalivibrio sp. K90mix	Thioalkalivibrio	Ectothiorhodospiraceae		0.000534474	0	0	0	0
	Citrobacter amalonaticus	Citrobacter	Enterobacteriaceae		0	0	0	1	0			Citrobacter amalonaticus	Citrobacter	Enterobacteriaceae		0	0	0	0.000113482	0
	Citrobacter freundii	Citrobacter	Enterobacteriaceae		0	9	0	3	0			Citrobacter freundii	Citrobacter	Enterobacteriaceae		0	0.000237067	0	0.000340445	0
	Citrobacter koseri	Citrobacter	Enterobacteriaceae		0	0	0	1	0			Citrobacter koseri	Citrobacter	Enterobacteriaceae		0	0	0	0.000113482	0
	Cronobacter sakazakii	Cronobacter	Enterobacteriaceae		0	1	0	6	0			Cronobacter sakazakii	Cronobacter	Enterobacteriaceae		0	2.63407e-05	0	0.00068089	0
	Cronobacter zurichensis	Cronobacter	Enterobacteriaceae		0	0	0	1	0			Cronobacter zurichensis	Cronobacter	Enterobacteriaceae		0	0	0	0.000113482	0
	Enterobacter aerogenes	Enterobacter	Enterobacteriaceae		3	3	0	0	0			Enterobacter aerogenes	Enterobacter	Enterobacteriaceae		0.00160342	7.90222e-05	0	0	0
	Enterobacter asburiae	Enterobacter	Enterobacteriaceae		1	4	0	3	0			Enterobacter asburiae	Enterobacter	Enterobacteriaceae		0.000534474	0.000105363	0	0.000340445	0
	Enterobacter cloacae	Enterobacter	Enterobacteriaceae		2	55	0	12	0			Enterobacter cloacae	Enterobacter	Enterobacteriaceae		0.00106895	0.00144874	0	0.00136178	0
	Enterobacter lignolyticus	Enterobacter	Enterobacteriaceae		0	0	0	1	0			Enterobacter lignolyticus	Enterobacter	Enterobacteriaceae		0	0	0	0.000113482	0
	Enterobacter sp. 638	Enterobacter	Enterobacteriaceae		0	10	0	11	0			Enterobacter sp. 638	Enterobacter	Enterobacteriaceae		0	0.000263407	0	0.0012483	0
	Enterobacter sp. Ni15	Enterobacter	Enterobacteriaceae		0	0	0	1	0			Enterobacter sp. Ni15	Enterobacter	Enterobacteriaceae		0	0	0	0.000113482	0
	Enterobacter sp. R4-368	Enterobacter	Enterobacteriaceae		1	5	0	1	0			Enterobacter sp. R4-368	Enterobacter	Enterobacteriaceae		0.000534474	0.000131704	0	0.000113482	0
	uncultured Enterobacter sp.	Enterobacter	Enterobacteriaceae		0	1	0	0	0			uncultured Enterobacter sp.	Enterobacter	Enterobacteriaceae		0	2.63407e-05	0	0	0
	Erwinia amylovora	Erwinia	Enterobacteriaceae		0	0	0	1	0			Erwinia amylovora	Erwinia	Enterobacteriaceae		0	0	0	0.000113482	0
	Erwinia billingiae	Erwinia	Enterobacteriaceae		0	9	0	0	0			Erwinia billingiae	Erwinia	Enterobacteriaceae		0	0.000237067	0	0	0
	Erwinia tasmaniensis	Erwinia	Enterobacteriaceae		0	1	0	0	0			Erwinia tasmaniensis	Erwinia	Enterobacteriaceae		0	2.63407e-05	0	0	0
		Erwinia	Enterobacteriaceae		0	3	0	0	0				Erwinia	Enterobacteriaceae		0	7.90222e-05	0	0	0
	Escherichia coli	Escherichia	Enterobacteriaceae		21	833	0	405	1			Escherichia coli	Escherichia	Enterobacteriaceae		0.0112239	0.0219418	0	0.0459601	0.0169492
	Escherichia fergusonii	Escherichia	Enterobacteriaceae		0	2	0	0	0			Escherichia fergusonii	Escherichia	Enterobacteriaceae		0	5.26815e-05	0	0	0
		Escherichia	Enterobacteriaceae		8	120	0	51	0				Escherichia	Enterobacteriaceae		0.00427579	0.00316089	0	0.00578756	0
	Klebsiella oxytoca	Klebsiella	Enterobacteriaceae		4	52	0	2	0			Klebsiella oxytoca	Klebsiella	Enterobacteriaceae		0.00213789	0.00136972	0	0.000226963	0
	Klebsiella pneumoniae	Klebsiella	Enterobacteriaceae		1	5	0	2	0			Klebsiella pneumoniae	Klebsiella	Enterobacteriaceae		0.000534474	0.000131704	0	0.000226963	0
		Klebsiella	Enterobacteriaceae		1	0	0	1	0				Klebsiella	Enterobacteriaceae		0.000534474	0	0	0.000113482	0
	Pantoea agglomerans	Pantoea	Enterobacteriaceae		2	0	0	1	0			Pantoea agglomerans	Pantoea	Enterobacteriaceae		0.00106895	0	0	0.000113482	0
	Pantoea ananatis	Pantoea	Enterobacteriaceae		2	24	0	13	0			Pantoea ananatis	Pantoea	Enterobacteriaceae		0.00106895	0.000632178	0	0.00147526	0
	Pantoea cypripedii	Pantoea	Enterobacteriaceae		0	0	0	1	0			Pantoea cypripedii	Pantoea	Enterobacteriaceae		0	0	0	0.000113482	0
	Pantoea endophytica	Pantoea	Enterobacteriaceae		0	0	0	1	0			Pantoea endophytica	Pantoea	Enterobacteriaceae		0	0	0	0.000113482	0
	Pantoea eucrina	Pantoea	Enterobacteriaceae		0	0	0	1	0			Pantoea eucrina	Pantoea	Enterobacteriaceae		0	0	0	0.000113482	0
	Pantoea sp. At-9b	Pantoea	Enterobacteriaceae		0	11	0	1	0			Pantoea sp. At-9b	Pantoea	Enterobacteriaceae		0	0.000289748	0	0.000113482	0
	Pantoea vagans	Pantoea	Enterobacteriaceae		2	33	0	36	0			Pantoea vagans	Pantoea	Enterobacteriaceae		0.00106895	0.000869245	0	0.00408534	0
		Pantoea	Enterobacteriaceae		0	6	0	0	0				Pantoea	Enterobacteriaceae		0	0.000158044	0	0	0
	Pectobacterium atrosepticum	Pectobacterium	Enterobacteriaceae		0	0	0	2	0			Pectobacterium atrosepticum	Pectobacterium	Enterobacteriaceae		0	0	0	0.000226963	0
	Pectobacterium carotovorum	Pectobacterium	Enterobacteriaceae		1	4	0	2	0			Pectobacterium carotovorum	Pectobacterium	Enterobacteriaceae		0.000534474	0.000105363	0	0.000226963	0
		Pectobacterium	Enterobacteriaceae		0	0	0	1	0				Pectobacterium	Enterobacteriaceae		0	0	0	0.000113482	0
	Rahnella aquatilis	Rahnella	Enterobacteriaceae		0	23	0	12	0			Rahnella aquatilis	Rahnella	Enterobacteriaceae		0	0.000605837	0	0.00136178	0
	Rahnella sp. Y9602	Rahnella	Enterobacteriaceae		3	90	1	52	0			Rahnella sp. Y9602	Rahnella	Enterobacteriaceae		0.00160342	0.00237067	0.00684931	0.00590104	0
		Rahnella	Enterobacteriaceae		1	10	0	8	0				Rahnella	Enterobacteriaceae		0.000534474	0.000263407	0	0.000907853	0
	Raoultella ornithinolytica	Raoultella	Enterobacteriaceae		0	4	0	1	0			Raoultella ornithinolytica	Raoultella	Enterobacteriaceae		0	0.000105363	0	0.000113482	0
	Salmonella enterica	Salmonella	Enterobacteriaceae		0	2	0	2	0			Salmonella enterica	Salmonella	Enterobacteriaceae		0	5.26815e-05	0	0.000226963	0
	Serratia liquefaciens	Serratia	Enterobacteriaceae		0	2	0	4	0			Serratia liquefaciens	Serratia	Enterobacteriaceae		0	5.26815e-05	0	0.000453926	0
	Serratia marcescens	Serratia	Enterobacteriaceae		2	14	0	4	0			Serratia marcescens	Serratia	Enterobacteriaceae		0.00106895	0.00036877	0	0.000453926	0
	Serratia proteamaculans	Serratia	Enterobacteriaceae		0	20	0	1	0			Serratia proteamaculans	Serratia	Enterobacteriaceae		0	0.000526815	0	0.000113482	0
		Serratia	Enterobacteriaceae		0	6	0	0	0				Serratia	Enterobacteriaceae		0	0.000158044	0	0	0
	Shigella dysenteriae	Shigella	Enterobacteriaceae		0	1	0	0	0			Shigella dysenteriae	Shigella	Enterobacteriaceae		0	2.63407e-05	0	0	0
	Shigella sonnei	Shigella	Enterobacteriaceae		0	3	0	0	0			Shigella sonnei	Shigella	Enterobacteriaceae		0	7.90222e-05	0	0	0
	Yersinia enterocolitica	Yersinia	Enterobacteriaceae		0	3	0	1	0			Yersinia enterocolitica	Yersinia	Enterobacteriaceae		0	7.90222e-05	0	0.000113482	0
	Yersinia pestis	Yersinia	Enterobacteriaceae		0	0	0	1	0			Yersinia pestis	Yersinia	Enterobacteriaceae		0	0	0	0.000113482	0
	Enterobacteriaceae bacterium strain FGI 57		Enterobacteriaceae		0	1	0	1	0			Enterobacteriaceae bacterium strain FGI 57		Enterobacteriaceae		0	2.63407e-05	0	0.000113482	0
	Plautia stali symbiont		Enterobacteriaceae		0	27	0	12	0			Plautia stali symbiont		Enterobacteriaceae		0	0.0007112	0	0.00136178	0
			Enterobacteriaceae		104	2192	1	1308	1					Enterobacteriaceae		0.0555853	0.0577389	0.00684931	0.148434	0.0169492
	Enterococcus faecium	Enterococcus	Enterococcaceae		0	4	0	0	0			Enterococcus faecium	Enterococcus	Enterococcaceae		0	0.000105363	0	0	0
		Enterococcus	Enterococcaceae		0	1	0	1	0				Enterococcus	Enterococcaceae		0	2.63407e-05	0	0.000113482	0
	Tetragenococcus halophilus	Tetragenococcus	Enterococcaceae		0	8	0	3	0			Tetragenococcus halophilus	Tetragenococcus	Enterococcaceae		0	0.000210726	0	0.000340445	0
			Enterococcaceae		2	32	0	1	0					Enterococcaceae		0.00106895	0.000842904	0	0.000113482	0
	Faecalitalea cylindroides	Faecalitalea	Erysipelotrichaceae		2	0	0	1	0			Faecalitalea cylindroides	Faecalitalea	Erysipelotrichaceae		0.00106895	0	0	0.000113482	0
	Erythrobacter litoralis	Erythrobacter	Erythrobacteraceae		1	25	0	9	0			Erythrobacter litoralis	Erythrobacter	Erythrobacteraceae		0.000534474	0.000658519	0	0.00102133	0
	Eubacterium rectale	Eubacterium	Eubacteriaceae		0	14	0	6	0			Eubacterium rectale	Eubacterium	Eubacteriaceae		0	0.00036877	0	0.00068089	0
	[Eubacterium] eligens	Eubacterium	Eubacteriaceae		0	0	1	0	0			[Eubacterium] eligens	Eubacterium	Eubacteriaceae		0	0	0.00684931	0	0
	Bergeyella zoohelcum	Bergeyella	Flavobacteriaceae		0	4	0	0	0			Bergeyella zoohelcum	Bergeyella	Flavobacteriaceae		0	0.000105363	0	0	0
	Capnocytophaga ochracea	Capnocytophaga	Flavobacteriaceae		1	11	0	1	0			Capnocytophaga ochracea	Capnocytophaga	Flavobacteriaceae		0.000534474	0.000289748	0	0.000113482	0
	Chryseobacterium haifense	Chryseobacterium	Flavobacteriaceae		0	7	0	0	0			Chryseobacterium haifense	Chryseobacterium	Flavobacteriaceae		0	0.000184385	0	0	0
	Chryseobacterium sp. MaI11-1	Chryseobacterium	Flavobacteriaceae		0	4	0	0	0			Chryseobacterium sp. MaI11-1	Chryseobacterium	Flavobacteriaceae		0	0.000105363	0	0	0
	Elizabethkingia sp. LA1-18	Elizabethkingia	Flavobacteriaceae		0	1	0	0	0			Elizabethkingia sp. LA1-18	Elizabethkingia	Flavobacteriaceae		0	2.63407e-05	0	0	0
	Flavobacterium indicum	Flavobacterium	Flavobacteriaceae		0	1	0	1	0			Flavobacterium indicum	Flavobacterium	Flavobacteriaceae		0	2.63407e-05	0	0.000113482	0
	Flavobacterium johnsoniae	Flavobacterium	Flavobacteriaceae		0	21	0	1	0			Flavobacterium johnsoniae	Flavobacterium	Flavobacteriaceae		0	0.000553156	0	0.000113482	0
	Flavobacterium psychrophilum	Flavobacterium	Flavobacteriaceae		1	0	0	0	0			Flavobacterium psychrophilum	Flavobacterium	Flavobacteriaceae		0.000534474	0	0	0	0
	Ornithobacterium rhinotracheale	Ornithobacterium	Flavobacteriaceae		0	4	0	0	0			Ornithobacterium rhinotracheale	Ornithobacterium	Flavobacteriaceae		0	0.000105363	0	0	0
		Polaribacter	Flavobacteriaceae		1	0	0	0	0				Polaribacter	Flavobacteriaceae		0.000534474	0	0	0	0
	Riemerella anatipestifer	Riemerella	Flavobacteriaceae		0	1	0	1	0			Riemerella anatipestifer	Riemerella	Flavobacteriaceae		0	2.63407e-05	0	0.000113482	0
	Weeksella virosa	Weeksella	Flavobacteriaceae		0	5	0	1	0			Weeksella virosa	Weeksella	Flavobacteriaceae		0	0.000131704	0	0.000113482	0
	Flavobacteriaceae bacterium 3519-10		Flavobacteriaceae		0	19	0	1	0			Flavobacteriaceae bacterium 3519-10		Flavobacteriaceae		0	0.000500474	0	0.000113482	0
			Flavobacteriaceae		1	2	0	0	0					Flavobacteriaceae		0.000534474	5.26815e-05	0	0	0
	Frankia alni	Frankia	Frankiaceae		1	1	0	0	0			Frankia alni	Frankia	Frankiaceae		0.000534474	2.63407e-05	0	0	0
	Frankia sp. CN3	Frankia	Frankiaceae		0	2	0	0	0			Frankia sp. CN3	Frankia	Frankiaceae		0	5.26815e-05	0	0	0
	Frankia sp. CcI3	Frankia	Frankiaceae		0	1	0	0	0			Frankia sp. CcI3	Frankia	Frankiaceae		0	2.63407e-05	0	0	0
	Frankia sp. EAN1pec	Frankia	Frankiaceae		0	9	0	0	0			Frankia sp. EAN1pec	Frankia	Frankiaceae		0	0.000237067	0	0	0
	Frankia sp. EuI1c	Frankia	Frankiaceae		1	4	0	3	0			Frankia sp. EuI1c	Frankia	Frankiaceae		0.000534474	0.000105363	0	0.000340445	0
	Frankia symbiont of Datisca glomerata	Frankia	Frankiaceae		0	3	0	0	0			Frankia symbiont of Datisca glomerata	Frankia	Frankiaceae		0	7.90222e-05	0	0	0
		Frankia	Frankiaceae		0	4	0	0	0				Frankia	Frankiaceae		0	0.000105363	0	0	0
			Frankiaceae		1	4	0	0	0					Frankiaceae		0.000534474	0.000105363	0	0	0
	Fusobacterium nucleatum	Fusobacterium	Fusobacteriaceae		6	8	0	2	0			Fusobacterium nucleatum	Fusobacterium	Fusobacteriaceae		0.00320684	0.000210726	0	0.000226963	0
	Sideroxydans lithotrophicus	Sideroxydans	Gallionellaceae		0	1	0	0	0			Sideroxydans lithotrophicus	Sideroxydans	Gallionellaceae		0	2.63407e-05	0	0	0
	Geobacter sulfurreducens	Geobacter	Geobacteraceae		1	0	0	0	0			Geobacter sulfurreducens	Geobacter	Geobacteraceae		0.000534474	0	0	0	0
	Blastococcus saxobsidens	Blastococcus	Geodermatophilaceae		9	104	0	5	0			Blastococcus saxobsidens	Blastococcus	Geodermatophilaceae		0.00481026	0.00273944	0	0.000567408	0
	Geodermatophilus obscurus	Geodermatophilus	Geodermatophilaceae		15	111	0	8	0			Geodermatophilus obscurus	Geodermatophilus	Geodermatophilaceae		0.0080171	0.00292382	0	0.000907853	0
	Modestobacter marinus	Modestobacter	Geodermatophilaceae		4	82	0	7	0			Modestobacter marinus	Modestobacter	Geodermatophilaceae		0.00213789	0.00215994	0	0.000794371	0
	Modestobacter sp. FXJ8.086	Modestobacter	Geodermatophilaceae		0	1	0	0	0			Modestobacter sp. FXJ8.086	Modestobacter	Geodermatophilaceae		0	2.63407e-05	0	0	0
			Geodermatophilaceae		1	14	0	5	0					Geodermatophilaceae		0.000534474	0.00036877	0	0.000567408	0
	Stackebrandtia nassauensis	Stackebrandtia	Glycomycetaceae		0	9	0	0	0			Stackebrandtia nassauensis	Stackebrandtia	Glycomycetaceae		0	0.000237067	0	0	0
	Gordonia bronchialis	Gordonia	Gordoniaceae		0	2	0	3	0			Gordonia bronchialis	Gordonia	Gordoniaceae		0	5.26815e-05	0	0.000340445	0
	Gordonia polyisoprenivorans	Gordonia	Gordoniaceae		1	26	0	2	0			Gordonia polyisoprenivorans	Gordonia	Gordoniaceae		0.000534474	0.000684859	0	0.000226963	0
	Gordonia sp. KTR9	Gordonia	Gordoniaceae		4	17	0	1	0			Gordonia sp. KTR9	Gordonia	Gordoniaceae		0.00213789	0.000447793	0	0.000113482	0
			Gordoniaceae		0	4	0	5	0					Gordoniaceae		0	0.000105363	0	0.000567408	0
	Chromohalobacter salexigens	Chromohalobacter	Halomonadaceae		0	2	0	1	0			Chromohalobacter salexigens	Chromohalobacter	Halomonadaceae		0	5.26815e-05	0	0.000113482	0
	Halomonas campaniensis	Halomonas	Halomonadaceae		0	1	0	0	0			Halomonas campaniensis	Halomonas	Halomonadaceae		0	2.63407e-05	0	0	0
	Halomonas elongata	Halomonas	Halomonadaceae		0	5	0	0	0			Halomonas elongata	Halomonas	Halomonadaceae		0	0.000131704	0	0	0
			Halomonadaceae		0	1	0	0	0					Halomonadaceae		0	2.63407e-05	0	0	0
	Sulfuricurvum kujiense	Sulfuricurvum	Helicobacteraceae		0	1	0	0	0			Sulfuricurvum kujiense	Sulfuricurvum	Helicobacteraceae		0	2.63407e-05	0	0	0
		Sulfuricurvum	Helicobacteraceae		0	5	0	0	0				Sulfuricurvum	Helicobacteraceae		0	0.000131704	0	0	0
	Wolinella succinogenes	Wolinella	Helicobacteraceae		1	10	0	103	0			Wolinella succinogenes	Wolinella	Helicobacteraceae		0.000534474	0.000263407	0	0.0116886	0
		Wolinella	Helicobacteraceae		0	0	0	2	0				Wolinella	Helicobacteraceae		0	0	0	0.000226963	0
			Helicobacteraceae		0	2	0	0	0					Helicobacteraceae		0	5.26815e-05	0	0	0
	Heliobacterium chlorum	Heliobacterium	Heliobacteriaceae		0	28	0	2	0			Heliobacterium chlorum	Heliobacterium	Heliobacteriaceae		0	0.000737541	0	0.000226963	0
	Hydrogenophilus thermoluteolus	Hydrogenophilus	Hydrogenophilaceae		0	0	0	1	0			Hydrogenophilus thermoluteolus	Hydrogenophilus	Hydrogenophilaceae		0	0	0	0.000113482	0
	Thiobacillus denitrificans	Thiobacillus	Hydrogenophilaceae		1	0	0	1	0			Thiobacillus denitrificans	Thiobacillus	Hydrogenophilaceae		0.000534474	0	0	0.000113482	0
		Thiobacillus	Hydrogenophilaceae		2	0	0	0	0				Thiobacillus	Hydrogenophilaceae		0.00106895	0	0	0	0
			Hydrogenophilaceae		1	0	0	0	0					Hydrogenophilaceae		0.000534474	0	0	0	0
	Hyphomicrobium denitrificans	Hyphomicrobium	Hyphomicrobiaceae		0	3	0	1	0			Hyphomicrobium denitrificans	Hyphomicrobium	Hyphomicrobiaceae		0	7.90222e-05	0	0.000113482	0
	Hyphomicrobium nitrativorans	Hyphomicrobium	Hyphomicrobiaceae		0	4	0	0	0			Hyphomicrobium nitrativorans	Hyphomicrobium	Hyphomicrobiaceae		0	0.000105363	0	0	0
	Pelagibacterium halotolerans	Pelagibacterium	Hyphomicrobiaceae		0	0	0	1	0			Pelagibacterium halotolerans	Pelagibacterium	Hyphomicrobiaceae		0	0	0	0.000113482	0
	Rhodomicrobium vannielii	Rhodomicrobium	Hyphomicrobiaceae		1	3	0	1	0			Rhodomicrobium vannielii	Rhodomicrobium	Hyphomicrobiaceae		0.000534474	7.90222e-05	0	0.000113482	0
			Hyphomicrobiaceae		1	0	0	0	0					Hyphomicrobiaceae		0.000534474	0	0	0	0
	Hyphomonas neptunium	Hyphomonas	Hyphomonadaceae		0	7	0	0	0			Hyphomonas neptunium	Hyphomonas	Hyphomonadaceae		0	0.000184385	0	0	0
	Idiomarina loihiensis	Idiomarina	Idiomarinaceae		0	0	0	1	0			Idiomarina loihiensis	Idiomarina	Idiomarinaceae		0	0	0	0.000113482	0
	Intrasporangium calvum	Intrasporangium	Intrasporangiaceae		3	53	0	4	0			Intrasporangium calvum	Intrasporangium	Intrasporangiaceae		0.00160342	0.00139606	0	0.000453926	0
		Intrasporangium	Intrasporangiaceae		0	1	0	0	0				Intrasporangium	Intrasporangiaceae		0	2.63407e-05	0	0	0
	Terrabacter sp. DBF63	Terrabacter	Intrasporangiaceae		0	15	0	0	0			Terrabacter sp. DBF63	Terrabacter	Intrasporangiaceae		0	0.000395111	0	0	0
	Terrabacter sp. YK3	Terrabacter	Intrasporangiaceae		0	1	0	0	0			Terrabacter sp. YK3	Terrabacter	Intrasporangiaceae		0	2.63407e-05	0	0	0
		Terrabacter	Intrasporangiaceae		0	1	0	0	0				Terrabacter	Intrasporangiaceae		0	2.63407e-05	0	0	0
			Intrasporangiaceae		0	8	0	2	0					Intrasporangiaceae		0	0.000210726	0	0.000226963	0
	Jonesia denitrificans	Jonesia	Jonesiaceae		0	4	0	7	0			Jonesia denitrificans	Jonesia	Jonesiaceae		0	0.000105363	0	0.000794371	0
	Kineococcus radiotolerans	Kineococcus	Kineosporiaceae		4	28	0	6	0			Kineococcus radiotolerans	Kineococcus	Kineosporiaceae		0.00213789	0.000737541	0	0.00068089	0
			Kineosporiaceae		0	5	0	1	0					Kineosporiaceae		0	0.000131704	0	0.000113482	0
	Haliangium ochraceum	Haliangium	Kofleriaceae		0	5	0	0	0			Haliangium ochraceum	Haliangium	Kofleriaceae		0	0.000131704	0	0	0
	[Ruminococcus] obeum	Blautia	Lachnospiraceae		1	10	0	4	0			[Ruminococcus] obeum	Blautia	Lachnospiraceae		0.000534474	0.000263407	0	0.000453926	0
	[Ruminococcus] torques	Blautia	Lachnospiraceae		4	4	0	3	0			[Ruminococcus] torques	Blautia	Lachnospiraceae		0.00213789	0.000105363	0	0.000340445	0
	Coprococcus catus	Coprococcus	Lachnospiraceae		0	22	0	0	0			Coprococcus catus	Coprococcus	Lachnospiraceae		0	0.000579496	0	0	0
	[Clostridium] saccharolyticum	Lachnoclostridium	Lachnospiraceae		1	0	0	1	0			[Clostridium] saccharolyticum	Lachnoclostridium	Lachnospiraceae		0.000534474	0	0	0.000113482	0
	Roseburia hominis	Roseburia	Lachnospiraceae		0	0	0	1	0			Roseburia hominis	Roseburia	Lachnospiraceae		0	0	0	0.000113482	0
	Roseburia intestinalis	Roseburia	Lachnospiraceae		0	2	2	3	0			Roseburia intestinalis	Roseburia	Lachnospiraceae		0	5.26815e-05	0.0136986	0.000340445	0
			Lachnospiraceae		2	4	2	0	0					Lachnospiraceae		0.00106895	0.000105363	0.0136986	0	0
	Lactobacillus acidophilus	Lactobacillus	Lactobacillaceae		1	10	0	2	0			Lactobacillus acidophilus	Lactobacillus	Lactobacillaceae		0.000534474	0.000263407	0	0.000226963	0
	Lactobacillus amylovorus	Lactobacillus	Lactobacillaceae		2	31	1	4	0			Lactobacillus amylovorus	Lactobacillus	Lactobacillaceae		0.00106895	0.000816563	0.00684931	0.000453926	0
	Lactobacillus brevis	Lactobacillus	Lactobacillaceae		0	1	0	2	0			Lactobacillus brevis	Lactobacillus	Lactobacillaceae		0	2.63407e-05	0	0.000226963	0
	Lactobacillus crispatus	Lactobacillus	Lactobacillaceae		2	9	0	6	0			Lactobacillus crispatus	Lactobacillus	Lactobacillaceae		0.00106895	0.000237067	0	0.00068089	0
	Lactobacillus curvatus	Lactobacillus	Lactobacillaceae		0	2	0	0	0			Lactobacillus curvatus	Lactobacillus	Lactobacillaceae		0	5.26815e-05	0	0	0
	Lactobacillus delbrueckii	Lactobacillus	Lactobacillaceae		1	0	0	0	0			Lactobacillus delbrueckii	Lactobacillus	Lactobacillaceae		0.000534474	0	0	0	0
	Lactobacillus fermentum	Lactobacillus	Lactobacillaceae		1	4	0	0	0			Lactobacillus fermentum	Lactobacillus	Lactobacillaceae		0.000534474	0.000105363	0	0	0
	Lactobacillus gasseri	Lactobacillus	Lactobacillaceae		0	2	0	2	0			Lactobacillus gasseri	Lactobacillus	Lactobacillaceae		0	5.26815e-05	0	0.000226963	0
	Lactobacillus helveticus	Lactobacillus	Lactobacillaceae		1	4	0	0	0			Lactobacillus helveticus	Lactobacillus	Lactobacillaceae		0.000534474	0.000105363	0	0	0
	Lactobacillus johnsonii	Lactobacillus	Lactobacillaceae		1	24	0	3	0			Lactobacillus johnsonii	Lactobacillus	Lactobacillaceae		0.000534474	0.000632178	0	0.000340445	0
	Lactobacillus kefiranofaciens	Lactobacillus	Lactobacillaceae		0	0	0	2	0			Lactobacillus kefiranofaciens	Lactobacillus	Lactobacillaceae		0	0	0	0.000226963	0
	Lactobacillus plantarum	Lactobacillus	Lactobacillaceae		1	38	0	4	0			Lactobacillus plantarum	Lactobacillus	Lactobacillaceae		0.000534474	0.00100095	0	0.000453926	0
	Lactobacillus reuteri	Lactobacillus	Lactobacillaceae		3	54	0	4	0			Lactobacillus reuteri	Lactobacillus	Lactobacillaceae		0.00160342	0.0014224	0	0.000453926	0
	Lactobacillus ruminis	Lactobacillus	Lactobacillaceae		1	1	0	0	0			Lactobacillus ruminis	Lactobacillus	Lactobacillaceae		0.000534474	2.63407e-05	0	0	0
	Lactobacillus sakei	Lactobacillus	Lactobacillaceae		1	3	0	1	0			Lactobacillus sakei	Lactobacillus	Lactobacillaceae		0.000534474	7.90222e-05	0	0.000113482	0
	Lactobacillus sanfranciscensis	Lactobacillus	Lactobacillaceae		0	124	0	2	0			Lactobacillus sanfranciscensis	Lactobacillus	Lactobacillaceae		0	0.00326625	0	0.000226963	0
		Lactobacillus	Lactobacillaceae		1	53	0	4	0				Lactobacillus	Lactobacillaceae		0.000534474	0.00139606	0	0.000453926	0
	Pediococcus pentosaceus	Pediococcus	Lactobacillaceae		0	6	0	0	0			Pediococcus pentosaceus	Pediococcus	Lactobacillaceae		0	0.000158044	0	0	0
			Lactobacillaceae		0	4	0	4	0					Lactobacillaceae		0	0.000105363	0	0.000453926	0
	Legionella longbeachae	Legionella	Legionellaceae		0	1	0	0	0			Legionella longbeachae	Legionella	Legionellaceae		0	2.63407e-05	0	0	0
			Leptospiraceae		0	1	0	0	0					Leptospiraceae		0	2.63407e-05	0	0	0
	Leptotrichia buccalis	Leptotrichia	Leptotrichiaceae		0	10	0	19	0			Leptotrichia buccalis	Leptotrichia	Leptotrichiaceae		0	0.000263407	0	0.00215615	0
	Leuconostoc carnosum	Leuconostoc	Leuconostocaceae		0	8	0	8	0			Leuconostoc carnosum	Leuconostoc	Leuconostocaceae		0	0.000210726	0	0.000907853	0
	Leuconostoc citreum	Leuconostoc	Leuconostocaceae		0	19	0	1	0			Leuconostoc citreum	Leuconostoc	Leuconostocaceae		0	0.000500474	0	0.000113482	0
	Leuconostoc gelidum	Leuconostoc	Leuconostocaceae		0	1	0	1	0			Leuconostoc gelidum	Leuconostoc	Leuconostocaceae		0	2.63407e-05	0	0.000113482	0
	Leuconostoc mesenteroides	Leuconostoc	Leuconostocaceae		2	5	0	5	0			Leuconostoc mesenteroides	Leuconostoc	Leuconostocaceae		0.00106895	0.000131704	0	0.000567408	0
	Leuconostoc pseudomesenteroides	Leuconostoc	Leuconostocaceae		0	0	0	1	0			Leuconostoc pseudomesenteroides	Leuconostoc	Leuconostocaceae		0	0	0	0.000113482	0
		Leuconostoc	Leuconostocaceae		0	2	0	2	0				Leuconostoc	Leuconostocaceae		0	5.26815e-05	0	0.000226963	0
	Weissella thailandensis	Weissella	Leuconostocaceae		1	6	0	0	0			Weissella thailandensis	Weissella	Leuconostocaceae		0.000534474	0.000158044	0	0	0
			Leuconostocaceae		0	4	0	0	0					Leuconostocaceae		0	0.000105363	0	0	0
	Listeria ivanovii	Listeria	Listeriaceae		0	3	0	0	0			Listeria ivanovii	Listeria	Listeriaceae		0	7.90222e-05	0	0	0
	Listeria monocytogenes	Listeria	Listeriaceae		0	1	0	0	0			Listeria monocytogenes	Listeria	Listeriaceae		0	2.63407e-05	0	0	0
		Listeria	Listeriaceae		0	0	0	1	0				Listeria	Listeriaceae		0	0	0	0.000113482	0
			Listeriaceae		0	2	0	2	0					Listeriaceae		0	5.26815e-05	0	0.000226963	0
	Methylobacterium extorquens	Methylobacterium	Methylobacteriaceae		2	30	0	6	0			Methylobacterium extorquens	Methylobacterium	Methylobacteriaceae		0.00106895	0.000790222	0	0.00068089	0
	Methylobacterium nodulans	Methylobacterium	Methylobacteriaceae		0	3	0	1	0			Methylobacterium nodulans	Methylobacterium	Methylobacteriaceae		0	7.90222e-05	0	0.000113482	0
	Methylobacterium populi	Methylobacterium	Methylobacteriaceae		1	12	0	2	0			Methylobacterium populi	Methylobacterium	Methylobacteriaceae		0.000534474	0.000316089	0	0.000226963	0
	Methylobacterium radiotolerans	Methylobacterium	Methylobacteriaceae		5	32	0	3	0			Methylobacterium radiotolerans	Methylobacterium	Methylobacteriaceae		0.00267237	0.000842904	0	0.000340445	0
	Methylobacterium sp. 4-46	Methylobacterium	Methylobacteriaceae		0	9	0	2	0			Methylobacterium sp. 4-46	Methylobacterium	Methylobacteriaceae		0	0.000237067	0	0.000226963	0
		Methylobacterium	Methylobacteriaceae		0	1	0	1	0				Methylobacterium	Methylobacteriaceae		0	2.63407e-05	0	0.000113482	0
			Methylobacteriaceae		0	0	0	1	0					Methylobacteriaceae		0	0	0	0.000113482	0
			Methylococcaceae		1	0	0	0	0					Methylococcaceae		0.000534474	0	0	0	0
	Methylocystis sp. SC2	Methylocystis	Methylocystaceae		0	5	0	0	0			Methylocystis sp. SC2	Methylocystis	Methylocystaceae		0	0.000131704	0	0	0
	Methylotenera mobilis	Methylotenera	Methylophilaceae		0	0	0	1	0			Methylotenera mobilis	Methylotenera	Methylophilaceae		0	0	0	0.000113482	0
		Methylotenera	Methylophilaceae		0	2	0	0	0				Methylotenera	Methylophilaceae		0	5.26815e-05	0	0	0
	Agromyces albus	Agromyces	Microbacteriaceae		0	0	0	1	0			Agromyces albus	Agromyces	Microbacteriaceae		0	0	0	0.000113482	0
	Clavibacter michiganensis	Clavibacter	Microbacteriaceae		0	32	0	10	0			Clavibacter michiganensis	Clavibacter	Microbacteriaceae		0	0.000842904	0	0.00113482	0
	Leifsonia xyli	Leifsonia	Microbacteriaceae		0	31	0	5	0			Leifsonia xyli	Leifsonia	Microbacteriaceae		0	0.000816563	0	0.000567408	0
	Microbacterium lacticum	Microbacterium	Microbacteriaceae		0	0	0	2	0			Microbacterium lacticum	Microbacterium	Microbacteriaceae		0	0	0	0.000226963	0
	Microbacterium testaceum	Microbacterium	Microbacteriaceae		6	75	0	10	0			Microbacterium testaceum	Microbacterium	Microbacteriaceae		0.00320684	0.00197556	0	0.00113482	0
		Microbacterium	Microbacteriaceae		0	0	0	1	0				Microbacterium	Microbacteriaceae		0	0	0	0.000113482	0
			Microbacteriaceae		2	25	0	9	0					Microbacteriaceae		0.00106895	0.000658519	0	0.00102133	0
	Arthrobacter arilaitensis	Arthrobacter	Micrococcaceae		3	52	2	4	0			Arthrobacter arilaitensis	Arthrobacter	Micrococcaceae		0.00160342	0.00136972	0.0136986	0.000453926	0
	Arthrobacter aurescens	Arthrobacter	Micrococcaceae		0	0	0	1	0			Arthrobacter aurescens	Arthrobacter	Micrococcaceae		0	0	0	0.000113482	0
	Arthrobacter chlorophenolicus	Arthrobacter	Micrococcaceae		0	35	0	1	0			Arthrobacter chlorophenolicus	Arthrobacter	Micrococcaceae		0	0.000921926	0	0.000113482	0
	Arthrobacter phenanthrenivorans	Arthrobacter	Micrococcaceae		4	67	0	8	0			Arthrobacter phenanthrenivorans	Arthrobacter	Micrococcaceae		0.00213789	0.00176483	0	0.000907853	0
	Arthrobacter sp. AK-1	Arthrobacter	Micrococcaceae		0	3	0	0	0			Arthrobacter sp. AK-1	Arthrobacter	Micrococcaceae		0	7.90222e-05	0	0	0
	Arthrobacter sp. FB24	Arthrobacter	Micrococcaceae		1	14	0	6	0			Arthrobacter sp. FB24	Arthrobacter	Micrococcaceae		0.000534474	0.00036877	0	0.00068089	0
	Arthrobacter sp. J3-49	Arthrobacter	Micrococcaceae		0	3	0	2	0			Arthrobacter sp. J3-49	Arthrobacter	Micrococcaceae		0	7.90222e-05	0	0.000226963	0
	Arthrobacter sp. Rue61a	Arthrobacter	Micrococcaceae		0	4	0	0	0			Arthrobacter sp. Rue61a	Arthrobacter	Micrococcaceae		0	0.000105363	0	0	0
	uncultured Arthrobacter sp.	Arthrobacter	Micrococcaceae		0	2	0	0	0			uncultured Arthrobacter sp.	Arthrobacter	Micrococcaceae		0	5.26815e-05	0	0	0
		Arthrobacter	Micrococcaceae		0	19	0	0	0				Arthrobacter	Micrococcaceae		0	0.000500474	0	0	0
	Kocuria rhizophila	Kocuria	Micrococcaceae		4	69	0	9	0			Kocuria rhizophila	Kocuria	Micrococcaceae		0.00213789	0.00181751	0	0.00102133	0
	Micrococcus luteus	Micrococcus	Micrococcaceae		32	866	0	138	0			Micrococcus luteus	Micrococcus	Micrococcaceae		0.0171032	0.0228111	0	0.0156605	0
	Micrococcus sp. 28	Micrococcus	Micrococcaceae		0	12	0	1	0			Micrococcus sp. 28	Micrococcus	Micrococcaceae		0	0.000316089	0	0.000113482	0
	Micrococcus sp. V7	Micrococcus	Micrococcaceae		1	4	0	1	0			Micrococcus sp. V7	Micrococcus	Micrococcaceae		0.000534474	0.000105363	0	0.000113482	0
		Micrococcus	Micrococcaceae		0	7	0	1	0				Micrococcus	Micrococcaceae		0	0.000184385	0	0.000113482	0
	Renibacterium salmoninarum	Renibacterium	Micrococcaceae		0	3	0	0	0			Renibacterium salmoninarum	Renibacterium	Micrococcaceae		0	7.90222e-05	0	0	0
	Rothia dentocariosa	Rothia	Micrococcaceae		5	68	0	24	0			Rothia dentocariosa	Rothia	Micrococcaceae		0.00267237	0.00179117	0	0.00272356	0
	Rothia mucilaginosa	Rothia	Micrococcaceae		14	53	0	13	0			Rothia mucilaginosa	Rothia	Micrococcaceae		0.00748263	0.00139606	0	0.00147526	0
		Rothia	Micrococcaceae		2	0	0	0	0				Rothia	Micrococcaceae		0.00106895	0	0	0	0
			Micrococcaceae		2	30	0	6	0					Micrococcaceae		0.00106895	0.000790222	0	0.00068089	0
	Actinoplanes friuliensis	Actinoplanes	Micromonosporaceae		0	9	0	3	0			Actinoplanes friuliensis	Actinoplanes	Micromonosporaceae		0	0.000237067	0	0.000340445	0
	Actinoplanes missouriensis	Actinoplanes	Micromonosporaceae		2	7	0	0	0			Actinoplanes missouriensis	Actinoplanes	Micromonosporaceae		0.00106895	0.000184385	0	0	0
	Actinoplanes sp. N902-109	Actinoplanes	Micromonosporaceae		0	29	0	4	0			Actinoplanes sp. N902-109	Actinoplanes	Micromonosporaceae		0	0.000763882	0	0.000453926	0
	Actinoplanes sp. SE50/110	Actinoplanes	Micromonosporaceae		1	16	0	0	0			Actinoplanes sp. SE50/110	Actinoplanes	Micromonosporaceae		0.000534474	0.000421452	0	0	0
	uncultured Catellatospora sp.	Catellatospora	Micromonosporaceae		0	1	0	0	0			uncultured Catellatospora sp.	Catellatospora	Micromonosporaceae		0	2.63407e-05	0	0	0
	Micromonospora aurantiaca	Micromonospora	Micromonosporaceae		2	6	0	0	0			Micromonospora aurantiaca	Micromonospora	Micromonosporaceae		0.00106895	0.000158044	0	0	0
	Micromonospora sp. L5	Micromonospora	Micromonosporaceae		1	20	0	2	0			Micromonospora sp. L5	Micromonospora	Micromonosporaceae		0.000534474	0.000526815	0	0.000226963	0
		Micromonospora	Micromonosporaceae		0	3	0	0	0				Micromonospora	Micromonosporaceae		0	7.90222e-05	0	0	0
	Salinispora arenicola	Salinispora	Micromonosporaceae		0	3	0	0	0			Salinispora arenicola	Salinispora	Micromonosporaceae		0	7.90222e-05	0	0	0
	Salinispora tropica	Salinispora	Micromonosporaceae		0	5	0	0	0			Salinispora tropica	Salinispora	Micromonosporaceae		0	0.000131704	0	0	0
	Verrucosispora maris	Verrucosispora	Micromonosporaceae		1	20	0	2	0			Verrucosispora maris	Verrucosispora	Micromonosporaceae		0.000534474	0.000526815	0	0.000226963	0
			Micromonosporaceae		3	31	0	7	0					Micromonosporaceae		0.00160342	0.000816563	0	0.000794371	0
	Acinetobacter baumannii	Acinetobacter	Moraxellaceae		5	294	0	60	0			Acinetobacter baumannii	Acinetobacter	Moraxellaceae		0.00267237	0.00774418	0	0.0068089	0
	Acinetobacter baylyi	Acinetobacter	Moraxellaceae		0	13	0	0	0			Acinetobacter baylyi	Acinetobacter	Moraxellaceae		0	0.00034243	0	0	0
	Acinetobacter bereziniae	Acinetobacter	Moraxellaceae		0	0	0	1	0			Acinetobacter bereziniae	Acinetobacter	Moraxellaceae		0	0	0	0.000113482	0
	Acinetobacter bouvetii	Acinetobacter	Moraxellaceae		0	0	0	1	0			Acinetobacter bouvetii	Acinetobacter	Moraxellaceae		0	0	0	0.000113482	0
	Acinetobacter calcoaceticus	Acinetobacter	Moraxellaceae		1	84	1	16	0			Acinetobacter calcoaceticus	Acinetobacter	Moraxellaceae		0.000534474	0.00221262	0.00684931	0.00181571	0
	Acinetobacter haemolyticus	Acinetobacter	Moraxellaceae		1	2	0	0	0			Acinetobacter haemolyticus	Acinetobacter	Moraxellaceae		0.000534474	5.26815e-05	0	0	0
	Acinetobacter johnsonii	Acinetobacter	Moraxellaceae		1	4	0	6	0			Acinetobacter johnsonii	Acinetobacter	Moraxellaceae		0.000534474	0.000105363	0	0.00068089	0
	Acinetobacter junii	Acinetobacter	Moraxellaceae		0	0	0	1	0			Acinetobacter junii	Acinetobacter	Moraxellaceae		0	0	0	0.000113482	0
	Acinetobacter lwoffii	Acinetobacter	Moraxellaceae		0	25	0	1	0			Acinetobacter lwoffii	Acinetobacter	Moraxellaceae		0	0.000658519	0	0.000113482	0
	Acinetobacter nosocomialis	Acinetobacter	Moraxellaceae		0	7	0	1	0			Acinetobacter nosocomialis	Acinetobacter	Moraxellaceae		0	0.000184385	0	0.000113482	0
	Acinetobacter oleivorans	Acinetobacter	Moraxellaceae		6	41	0	12	0			Acinetobacter oleivorans	Acinetobacter	Moraxellaceae		0.00320684	0.00107997	0	0.00136178	0
	Acinetobacter pittii	Acinetobacter	Moraxellaceae		0	0	0	1	0			Acinetobacter pittii	Acinetobacter	Moraxellaceae		0	0	0	0.000113482	0
	Acinetobacter radioresistens	Acinetobacter	Moraxellaceae		1	0	0	0	0			Acinetobacter radioresistens	Acinetobacter	Moraxellaceae		0.000534474	0	0	0	0
	Acinetobacter sp.	Acinetobacter	Moraxellaceae		0	2	0	0	0			Acinetobacter sp.	Acinetobacter	Moraxellaceae		0	5.26815e-05	0	0	0
	Acinetobacter sp. 423D	Acinetobacter	Moraxellaceae		1	4	0	0	0			Acinetobacter sp. 423D	Acinetobacter	Moraxellaceae		0.000534474	0.000105363	0	0	0
	Acinetobacter sp. 50(2010)	Acinetobacter	Moraxellaceae		0	4	0	0	0			Acinetobacter sp. 50(2010)	Acinetobacter	Moraxellaceae		0	0.000105363	0	0	0
	Acinetobacter sp. AC423D	Acinetobacter	Moraxellaceae		0	2	0	0	0			Acinetobacter sp. AC423D	Acinetobacter	Moraxellaceae		0	5.26815e-05	0	0	0
	Acinetobacter sp. ADP1	Acinetobacter	Moraxellaceae		4	56	0	11	0			Acinetobacter sp. ADP1	Acinetobacter	Moraxellaceae		0.00213789	0.00147508	0	0.0012483	0
	Acinetobacter sp. BW3	Acinetobacter	Moraxellaceae		0	0	0	2	0			Acinetobacter sp. BW3	Acinetobacter	Moraxellaceae		0	0	0	0.000226963	0
	Acinetobacter sp. C42	Acinetobacter	Moraxellaceae		0	0	0	3	0			Acinetobacter sp. C42	Acinetobacter	Moraxellaceae		0	0	0	0.000340445	0
	Acinetobacter sp. EB104	Acinetobacter	Moraxellaceae		1	0	0	0	0			Acinetobacter sp. EB104	Acinetobacter	Moraxellaceae		0.000534474	0	0	0	0
	Acinetobacter sp. ED45-25	Acinetobacter	Moraxellaceae		0	0	0	2	0			Acinetobacter sp. ED45-25	Acinetobacter	Moraxellaceae		0	0	0	0.000226963	0
	Acinetobacter sp. LUH5605	Acinetobacter	Moraxellaceae		1	22	0	2	0			Acinetobacter sp. LUH5605	Acinetobacter	Moraxellaceae		0.000534474	0.000579496	0	0.000226963	0
	Acinetobacter sp. M-1	Acinetobacter	Moraxellaceae		0	13	0	0	0			Acinetobacter sp. M-1	Acinetobacter	Moraxellaceae		0	0.00034243	0	0	0
	Acinetobacter sp. M131	Acinetobacter	Moraxellaceae		3	15	0	7	0			Acinetobacter sp. M131	Acinetobacter	Moraxellaceae		0.00160342	0.000395111	0	0.000794371	0
	Acinetobacter sp. NFM2	Acinetobacter	Moraxellaceae		4	49	0	5	0			Acinetobacter sp. NFM2	Acinetobacter	Moraxellaceae		0.00213789	0.0012907	0	0.000567408	0
	Acinetobacter sp. SE19	Acinetobacter	Moraxellaceae		0	0	0	1	0			Acinetobacter sp. SE19	Acinetobacter	Moraxellaceae		0	0	0	0.000113482	0
	Acinetobacter sp. V-26	Acinetobacter	Moraxellaceae		0	0	0	1	0			Acinetobacter sp. V-26	Acinetobacter	Moraxellaceae		0	0	0	0.000113482	0
	Acinetobacter venetianus	Acinetobacter	Moraxellaceae		1	37	0	4	0			Acinetobacter venetianus	Acinetobacter	Moraxellaceae		0.000534474	0.000974608	0	0.000453926	0
	uncultured Acinetobacter sp.	Acinetobacter	Moraxellaceae		0	2	0	2	0			uncultured Acinetobacter sp.	Acinetobacter	Moraxellaceae		0	5.26815e-05	0	0.000226963	0
		Acinetobacter	Moraxellaceae		0	133	0	36	0				Acinetobacter	Moraxellaceae		0	0.00350332	0	0.00408534	0
	Moraxella catarrhalis	Moraxella	Moraxellaceae		0	11	0	2	0			Moraxella catarrhalis	Moraxella	Moraxellaceae		0	0.000289748	0	0.000226963	0
	Moraxella osloensis	Moraxella	Moraxellaceae		0	5	0	0	0			Moraxella osloensis	Moraxella	Moraxellaceae		0	0.000131704	0	0	0
	uncultured Moraxella sp.	Moraxella	Moraxellaceae		0	8	0	1	0			uncultured Moraxella sp.	Moraxella	Moraxellaceae		0	0.000210726	0	0.000113482	0
		Moraxella	Moraxellaceae		0	2	0	0	0				Moraxella	Moraxellaceae		0	5.26815e-05	0	0	0
	Psychrobacter arcticus	Psychrobacter	Moraxellaceae		3	20	0	3	0			Psychrobacter arcticus	Psychrobacter	Moraxellaceae		0.00160342	0.000526815	0	0.000340445	0
	Psychrobacter cryohalolentis	Psychrobacter	Moraxellaceae		4	27	0	4	0			Psychrobacter cryohalolentis	Psychrobacter	Moraxellaceae		0.00213789	0.0007112	0	0.000453926	0
	Psychrobacter maritimus	Psychrobacter	Moraxellaceae		0	0	0	2	0			Psychrobacter maritimus	Psychrobacter	Moraxellaceae		0	0	0	0.000226963	0
	Psychrobacter sp. G	Psychrobacter	Moraxellaceae		2	4	0	4	0			Psychrobacter sp. G	Psychrobacter	Moraxellaceae		0.00106895	0.000105363	0	0.000453926	0
	Psychrobacter sp. PRwf-1	Psychrobacter	Moraxellaceae		0	19	0	3	0			Psychrobacter sp. PRwf-1	Psychrobacter	Moraxellaceae		0	0.000500474	0	0.000340445	0
		Psychrobacter	Moraxellaceae		3	3	0	4	0				Psychrobacter	Moraxellaceae		0.00160342	7.90222e-05	0	0.000453926	0
	Pseudomonas pavonaceae		Moraxellaceae		0	4	0	1	0			Pseudomonas pavonaceae		Moraxellaceae		0	0.000105363	0	0.000113482	0
			Moraxellaceae		4	91	0	25	0					Moraxellaceae		0.00213789	0.00239701	0	0.00283704	0
	Amycolicicoccus subflavus	Amycolicicoccus	Mycobacteriaceae		0	0	0	1	0			Amycolicicoccus subflavus	Amycolicicoccus	Mycobacteriaceae		0	0	0	0.000113482	0
	Mycobacterium abscessus	Mycobacterium	Mycobacteriaceae		0	8	0	0	0			Mycobacterium abscessus	Mycobacterium	Mycobacteriaceae		0	0.000210726	0	0	0
	Mycobacterium avium	Mycobacterium	Mycobacteriaceae		0	10	0	1	0			Mycobacterium avium	Mycobacterium	Mycobacteriaceae		0	0.000263407	0	0.000113482	0
	Mycobacterium chelonae	Mycobacterium	Mycobacteriaceae		0	3	0	0	0			Mycobacterium chelonae	Mycobacterium	Mycobacteriaceae		0	7.90222e-05	0	0	0
	Mycobacterium chubuense	Mycobacterium	Mycobacteriaceae		0	7	0	1	0			Mycobacterium chubuense	Mycobacterium	Mycobacteriaceae		0	0.000184385	0	0.000113482	0
	Mycobacterium gilvum	Mycobacterium	Mycobacteriaceae		2	4	0	3	0			Mycobacterium gilvum	Mycobacterium	Mycobacteriaceae		0.00106895	0.000105363	0	0.000340445	0
	Mycobacterium intracellulare	Mycobacterium	Mycobacteriaceae		0	3	0	0	0			Mycobacterium intracellulare	Mycobacterium	Mycobacteriaceae		0	7.90222e-05	0	0	0
	Mycobacterium rhodesiae	Mycobacterium	Mycobacteriaceae		1	17	0	0	0			Mycobacterium rhodesiae	Mycobacterium	Mycobacteriaceae		0.000534474	0.000447793	0	0	0
	Mycobacterium smegmatis	Mycobacterium	Mycobacteriaceae		1	38	0	2	0			Mycobacterium smegmatis	Mycobacterium	Mycobacteriaceae		0.000534474	0.00100095	0	0.000226963	0
	Mycobacterium sp. JDM601	Mycobacterium	Mycobacteriaceae		0	4	0	0	0			Mycobacterium sp. JDM601	Mycobacterium	Mycobacteriaceae		0	0.000105363	0	0	0
	Mycobacterium sp. JLS	Mycobacterium	Mycobacteriaceae		1	5	0	0	0			Mycobacterium sp. JLS	Mycobacterium	Mycobacteriaceae		0.000534474	0.000131704	0	0	0
	Mycobacterium sp. MCS	Mycobacterium	Mycobacteriaceae		0	4	0	0	0			Mycobacterium sp. MCS	Mycobacterium	Mycobacteriaceae		0	0.000105363	0	0	0
	Mycobacterium vanbaalenii	Mycobacterium	Mycobacteriaceae		0	9	0	0	0			Mycobacterium vanbaalenii	Mycobacterium	Mycobacteriaceae		0	0.000237067	0	0	0
		Mycobacterium	Mycobacteriaceae		3	30	0	10	0				Mycobacterium	Mycobacteriaceae		0.00160342	0.000790222	0	0.00113482	0
			Mycobacteriaceae		3	57	0	20	0					Mycobacteriaceae		0.00160342	0.00150142	0	0.00226963	0
	Mycoplasma gallinarum	Mycoplasma	Mycoplasmataceae		0	5	0	0	0			Mycoplasma gallinarum	Mycoplasma	Mycoplasmataceae		0	0.000131704	0	0	0
	Mycoplasma mobile	Mycoplasma	Mycoplasmataceae		0	4	0	0	0			Mycoplasma mobile	Mycoplasma	Mycoplasmataceae		0	0.000105363	0	0	0
			Mycoplasmataceae		0	3	0	0	0					Mycoplasmataceae		0	7.90222e-05	0	0	0
	Corallococcus coralloides	Corallococcus	Myxococcaceae		0	30	0	0	0			Corallococcus coralloides	Corallococcus	Myxococcaceae		0	0.000790222	0	0	0
	Myxococcus fulvus	Myxococcus	Myxococcaceae		1	0	0	1	0			Myxococcus fulvus	Myxococcus	Myxococcaceae		0.000534474	0	0	0.000113482	0
	Myxococcus stipitatus	Myxococcus	Myxococcaceae		0	5	0	0	0			Myxococcus stipitatus	Myxococcus	Myxococcaceae		0	0.000131704	0	0	0
	Myxococcus xanthus	Myxococcus	Myxococcaceae		0	1	0	0	0			Myxococcus xanthus	Myxococcus	Myxococcaceae		0	2.63407e-05	0	0	0
	Nakamurella multipartita	Nakamurella	Nakamurellaceae		1	25	0	4	0			Nakamurella multipartita	Nakamurella	Nakamurellaceae		0.000534474	0.000658519	0	0.000453926	0
			Nakamurellaceae		0	0	0	1	0					Nakamurellaceae		0	0	0	0.000113482	0
	Neisseria cinerea	Neisseria	Neisseriaceae		0	4	0	0	0			Neisseria cinerea	Neisseria	Neisseriaceae		0	0.000105363	0	0	0
	Neisseria flavescens	Neisseria	Neisseriaceae		0	0	0	1	0			Neisseria flavescens	Neisseria	Neisseriaceae		0	0	0	0.000113482	0
	Neisseria gonorrhoeae	Neisseria	Neisseriaceae		4	4	0	1	0			Neisseria gonorrhoeae	Neisseria	Neisseriaceae		0.00213789	0.000105363	0	0.000113482	0
	Neisseria lactamica	Neisseria	Neisseriaceae		0	13	0	3	0			Neisseria lactamica	Neisseria	Neisseriaceae		0	0.00034243	0	0.000340445	0
	Neisseria meningitidis	Neisseria	Neisseriaceae		3	47	0	4	0			Neisseria meningitidis	Neisseria	Neisseriaceae		0.00160342	0.00123802	0	0.000453926	0
	Neisseria mucosa	Neisseria	Neisseriaceae		0	0	0	1	0			Neisseria mucosa	Neisseria	Neisseriaceae		0	0	0	0.000113482	0
		Neisseria	Neisseriaceae		2	12	0	5	0				Neisseria	Neisseriaceae		0.00106895	0.000316089	0	0.000567408	0
			Neisseriaceae		4	3	0	3	0					Neisseriaceae		0.00213789	7.90222e-05	0	0.000340445	0
	Nitrosospira multiformis	Nitrosospira	Nitrosomonadaceae		0	5	0	0	0			Nitrosospira multiformis	Nitrosospira	Nitrosomonadaceae		0	0.000131704	0	0	0
			Nitrosomonadaceae		0	4	0	0	0					Nitrosomonadaceae		0	0.000105363	0	0	0
	Nocardia asteroides	Nocardia	Nocardiaceae		0	1	0	1	0			Nocardia asteroides	Nocardia	Nocardiaceae		0	2.63407e-05	0	0.000113482	0
	Nocardia brasiliensis	Nocardia	Nocardiaceae		0	16	0	0	0			Nocardia brasiliensis	Nocardia	Nocardiaceae		0	0.000421452	0	0	0
	Nocardia cyriacigeorgica	Nocardia	Nocardiaceae		1	7	0	7	0			Nocardia cyriacigeorgica	Nocardia	Nocardiaceae		0.000534474	0.000184385	0	0.000794371	0
	Nocardia farcinica	Nocardia	Nocardiaceae		1	6	0	1	0			Nocardia farcinica	Nocardia	Nocardiaceae		0.000534474	0.000158044	0	0.000113482	0
	Nocardia nova	Nocardia	Nocardiaceae		0	8	0	0	0			Nocardia nova	Nocardia	Nocardiaceae		0	0.000210726	0	0	0
		Nocardia	Nocardiaceae		0	2	0	1	0				Nocardia	Nocardiaceae		0	5.26815e-05	0	0.000113482	0
	Rhodococcus equi	Rhodococcus	Nocardiaceae		0	3	0	4	0			Rhodococcus equi	Rhodococcus	Nocardiaceae		0	7.90222e-05	0	0.000453926	0
	Rhodococcus erythropolis	Rhodococcus	Nocardiaceae		0	7	0	12	0			Rhodococcus erythropolis	Rhodococcus	Nocardiaceae		0	0.000184385	0	0.00136178	0
	Rhodococcus fascians	Rhodococcus	Nocardiaceae		0	14	0	2	0			Rhodococcus fascians	Rhodococcus	Nocardiaceae		0	0.00036877	0	0.000226963	0
	Rhodococcus jostii	Rhodococcus	Nocardiaceae		1	0	0	1	0			Rhodococcus jostii	Rhodococcus	Nocardiaceae		0.000534474	0	0	0.000113482	0
	Rhodococcus opacus	Rhodococcus	Nocardiaceae		0	8	0	1	0			Rhodococcus opacus	Rhodococcus	Nocardiaceae		0	0.000210726	0	0.000113482	0
	Rhodococcus pyridinivorans	Rhodococcus	Nocardiaceae		0	21	0	17	0			Rhodococcus pyridinivorans	Rhodococcus	Nocardiaceae		0	0.000553156	0	0.00192919	0
	Rhodococcus ruber	Rhodococcus	Nocardiaceae		0	0	0	2	0			Rhodococcus ruber	Rhodococcus	Nocardiaceae		0	0	0	0.000226963	0
	Rhodococcus sp. DK17	Rhodococcus	Nocardiaceae		1	0	0	0	0			Rhodococcus sp. DK17	Rhodococcus	Nocardiaceae		0.000534474	0	0	0	0
	Rhodococcus sp. PDD-31b-7	Rhodococcus	Nocardiaceae		0	0	0	1	0			Rhodococcus sp. PDD-31b-7	Rhodococcus	Nocardiaceae		0	0	0	0.000113482	0
		Rhodococcus	Nocardiaceae		0	6	0	4	0				Rhodococcus	Nocardiaceae		0	0.000158044	0	0.000453926	0
			Nocardiaceae		5	53	0	35	0					Nocardiaceae		0.00267237	0.00139606	0	0.00397186	0
	Aeromicrobium erythreum	Aeromicrobium	Nocardioidaceae		0	1	0	0	0			Aeromicrobium erythreum	Aeromicrobium	Nocardioidaceae		0	2.63407e-05	0	0	0
	Kribbella flavida	Kribbella	Nocardioidaceae		1	46	0	5	0			Kribbella flavida	Kribbella	Nocardioidaceae		0.000534474	0.00121167	0	0.000567408	0
	Kribbella koreensis	Kribbella	Nocardioidaceae		0	2	0	0	0			Kribbella koreensis	Kribbella	Nocardioidaceae		0	5.26815e-05	0	0	0
	Nocardioides sp. JS614	Nocardioides	Nocardioidaceae		5	299	0	15	0			Nocardioides sp. JS614	Nocardioides	Nocardioidaceae		0.00267237	0.00787588	0	0.00170222	0
	Nocardioides sp. KP7	Nocardioides	Nocardioidaceae		0	1	0	0	0			Nocardioides sp. KP7	Nocardioides	Nocardioidaceae		0	2.63407e-05	0	0	0
	uncultured Nocardioides sp.	Nocardioides	Nocardioidaceae		0	1	0	0	0			uncultured Nocardioides sp.	Nocardioides	Nocardioidaceae		0	2.63407e-05	0	0	0
			Nocardioidaceae		1	1	0	1	0					Nocardioidaceae		0.000534474	2.63407e-05	0	0.000113482	0
	Nocardiopsis alba	Nocardiopsis	Nocardiopsaceae		1	17	0	4	0			Nocardiopsis alba	Nocardiopsis	Nocardiopsaceae		0.000534474	0.000447793	0	0.000453926	0
	Nocardiopsis dassonvillei	Nocardiopsis	Nocardiopsaceae		4	31	0	12	0			Nocardiopsis dassonvillei	Nocardiopsis	Nocardiopsaceae		0.00213789	0.000816563	0	0.00136178	0
		Nocardiopsis	Nocardiopsaceae		0	0	0	1	0				Nocardiopsis	Nocardiopsaceae		0	0	0	0.000113482	0
	Thermobifida fusca	Thermobifida	Nocardiopsaceae		0	4	0	1	0			Thermobifida fusca	Thermobifida	Nocardiopsaceae		0	0.000105363	0	0.000113482	0
			Nocardiopsaceae		0	4	0	2	0					Nocardiopsaceae		0	0.000105363	0	0.000226963	0
			Nostocaceae		0	0	0	2	0					Nostocaceae		0	0	0	0.000226963	0
	Oleispira antarctica	Oleispira	Oceanospirillaceae		0	0	0	1	0			Oleispira antarctica	Oleispira	Oceanospirillaceae		0	0	0	0.000113482	0
	Thalassolituus oleivorans	Thalassolituus	Oceanospirillaceae		0	3	0	0	0			Thalassolituus oleivorans	Thalassolituus	Oceanospirillaceae		0	7.90222e-05	0	0	0
	Herbaspirillum seropedicae	Herbaspirillum	Oxalobacteraceae		0	5	0	2	0			Herbaspirillum seropedicae	Herbaspirillum	Oxalobacteraceae		0	0.000131704	0	0.000226963	0
	uncultured Herbaspirillum sp.	Herbaspirillum	Oxalobacteraceae		0	0	0	1	0			uncultured Herbaspirillum sp.	Herbaspirillum	Oxalobacteraceae		0	0	0	0.000113482	0
	Herminiimonas arsenicoxydans	Herminiimonas	Oxalobacteraceae		0	4	0	1	0			Herminiimonas arsenicoxydans	Herminiimonas	Oxalobacteraceae		0	0.000105363	0	0.000113482	0
	Janthinobacterium agaricidamnosum	Janthinobacterium	Oxalobacteraceae		0	1	0	3	0			Janthinobacterium agaricidamnosum	Janthinobacterium	Oxalobacteraceae		0	2.63407e-05	0	0.000340445	0
			Oxalobacteraceae		0	6	0	4	0					Oxalobacteraceae		0	0.000158044	0	0.000453926	0
	Actinobacillus pleuropneumoniae	Actinobacillus	Pasteurellaceae		0	1	0	0	0			Actinobacillus pleuropneumoniae	Actinobacillus	Pasteurellaceae		0	2.63407e-05	0	0	0
		Actinobacillus	Pasteurellaceae		0	2	0	0	0				Actinobacillus	Pasteurellaceae		0	5.26815e-05	0	0	0
	Aggregatibacter actinomycetemcomitans	Aggregatibacter	Pasteurellaceae		0	8	0	0	0			Aggregatibacter actinomycetemcomitans	Aggregatibacter	Pasteurellaceae		0	0.000210726	0	0	0
	Aggregatibacter aphrophilus	Aggregatibacter	Pasteurellaceae		8	18	0	0	0			Aggregatibacter aphrophilus	Aggregatibacter	Pasteurellaceae		0.00427579	0.000474133	0	0	0
	[Mannheimia] succiniciproducens	Basfia	Pasteurellaceae		0	1	0	0	0			[Mannheimia] succiniciproducens	Basfia	Pasteurellaceae		0	2.63407e-05	0	0	0
	Haemophilus influenzae	Haemophilus	Pasteurellaceae		4	6	0	1	0			Haemophilus influenzae	Haemophilus	Pasteurellaceae		0.00213789	0.000158044	0	0.000113482	0
	Haemophilus parainfluenzae	Haemophilus	Pasteurellaceae		4	45	0	27	0			Haemophilus parainfluenzae	Haemophilus	Pasteurellaceae		0.00213789	0.00118533	0	0.003064	0
	Haemophilus sp.	Haemophilus	Pasteurellaceae		0	0	0	1	0			Haemophilus sp.	Haemophilus	Pasteurellaceae		0	0	0	0.000113482	0
	Pasteurella multocida	Pasteurella	Pasteurellaceae		0	3	0	0	0			Pasteurella multocida	Pasteurella	Pasteurellaceae		0	7.90222e-05	0	0	0
			Pasteurellaceae		0	9	0	0	0					Pasteurellaceae		0	0.000237067	0	0	0
	Anaerococcus prevotii	Anaerococcus	Peptoniphilaceae		3	62	0	28	0			Anaerococcus prevotii	Anaerococcus	Peptoniphilaceae		0.00160342	0.00163313	0	0.00317749	0
	Finegoldia magna	Finegoldia	Peptoniphilaceae		4	95	0	23	0			Finegoldia magna	Finegoldia	Peptoniphilaceae		0.00213789	0.00250237	0	0.00261008	0
	Peptoniphilus asaccharolyticus	Peptoniphilus	Peptoniphilaceae		0	0	0	2	0			Peptoniphilus asaccharolyticus	Peptoniphilus	Peptoniphilaceae		0	0	0	0.000226963	0
	Filifactor alocis	Filifactor	Peptostreptococcaceae		0	2	0	1	0			Filifactor alocis	Filifactor	Peptostreptococcaceae		0	5.26815e-05	0	0.000113482	0
	[Clostridium] sticklandii	Peptoclostridium	Peptostreptococcaceae		3	5	0	0	0			[Clostridium] sticklandii	Peptoclostridium	Peptostreptococcaceae		0.00160342	0.000131704	0	0	0
		Peptoclostridium	Peptostreptococcaceae		0	0	0	1	0				Peptoclostridium	Peptostreptococcaceae		0	0	0	0.000113482	0
	Chelativorans sp. BNC1	Chelativorans	Phyllobacteriaceae		0	3	0	0	0			Chelativorans sp. BNC1	Chelativorans	Phyllobacteriaceae		0	7.90222e-05	0	0	0
	Mesorhizobium australicum	Mesorhizobium	Phyllobacteriaceae		1	2	0	0	0			Mesorhizobium australicum	Mesorhizobium	Phyllobacteriaceae		0.000534474	5.26815e-05	0	0	0
	Mesorhizobium ciceri	Mesorhizobium	Phyllobacteriaceae		3	2	0	0	0			Mesorhizobium ciceri	Mesorhizobium	Phyllobacteriaceae		0.00160342	5.26815e-05	0	0	0
	Mesorhizobium huakuii	Mesorhizobium	Phyllobacteriaceae		0	0	0	3	0			Mesorhizobium huakuii	Mesorhizobium	Phyllobacteriaceae		0	0	0	0.000340445	0
	Mesorhizobium opportunistum	Mesorhizobium	Phyllobacteriaceae		0	6	0	0	0			Mesorhizobium opportunistum	Mesorhizobium	Phyllobacteriaceae		0	0.000158044	0	0	0
		Mesorhizobium	Phyllobacteriaceae		1	0	0	0	0				Mesorhizobium	Phyllobacteriaceae		0.000534474	0	0	0	0
	Thioalkalimicrobium aerophilum	Thioalkalimicrobium	Piscirickettsiaceae		0	2	0	0	0			Thioalkalimicrobium aerophilum	Thioalkalimicrobium	Piscirickettsiaceae		0	5.26815e-05	0	0	0
			Piscirickettsiaceae		1	0	0	0	0					Piscirickettsiaceae		0.000534474	0	0	0	0
	Planctomyces brasiliensis	Planctomyces	Planctomycetaceae		0	1	0	0	0			Planctomyces brasiliensis	Planctomyces	Planctomycetaceae		0	2.63407e-05	0	0	0
	Singulisphaera acidiphila	Singulisphaera	Planctomycetaceae		4	0	0	0	0			Singulisphaera acidiphila	Singulisphaera	Planctomycetaceae		0.00213789	0	0	0	0
			Planctomycetaceae		0	1	0	0	0					Planctomycetaceae		0	2.63407e-05	0	0	0
	Bhargavaea cecembensis	Bhargavaea	Planococcaceae		0	0	0	3	0			Bhargavaea cecembensis	Bhargavaea	Planococcaceae		0	0	0	0.000340445	0
	Planococcus citreus	Planococcus	Planococcaceae		0	0	0	1	0			Planococcus citreus	Planococcus	Planococcaceae		0	0	0	0.000113482	0
	Solibacillus silvestris	Solibacillus	Planococcaceae		0	5	0	0	0			Solibacillus silvestris	Solibacillus	Planococcaceae		0	0.000131704	0	0	0
			Planococcaceae		0	0	0	1	0					Planococcaceae		0	0	0	0.000113482	0
	Sorangium cellulosum	Sorangium	Polyangiaceae		1	1	0	1	0			Sorangium cellulosum	Sorangium	Polyangiaceae		0.000534474	2.63407e-05	0	0.000113482	0
	Barnesiella viscericola	Barnesiella	Porphyromonadaceae		0	2	0	1	0			Barnesiella viscericola	Barnesiella	Porphyromonadaceae		0	5.26815e-05	0	0.000113482	0
		Butyricimonas	Porphyromonadaceae		0	1	0	0	0				Butyricimonas	Porphyromonadaceae		0	2.63407e-05	0	0	0
	Odoribacter splanchnicus	Odoribacter	Porphyromonadaceae		0	7	0	0	0			Odoribacter splanchnicus	Odoribacter	Porphyromonadaceae		0	0.000184385	0	0	0
	Parabacteroides distasonis	Parabacteroides	Porphyromonadaceae		2	5	2	1	0			Parabacteroides distasonis	Parabacteroides	Porphyromonadaceae		0.00106895	0.000131704	0.0136986	0.000113482	0
		Parabacteroides	Porphyromonadaceae		0	0	1	0	0				Parabacteroides	Porphyromonadaceae		0	0	0.00684931	0	0
	Porphyromonas asaccharolytica	Porphyromonas	Porphyromonadaceae		0	9	0	0	0			Porphyromonas asaccharolytica	Porphyromonas	Porphyromonadaceae		0	0.000237067	0	0	0
	Porphyromonas gingivalis	Porphyromonas	Porphyromonadaceae		0	4	0	11	0			Porphyromonas gingivalis	Porphyromonas	Porphyromonadaceae		0	0.000105363	0	0.0012483	0
	Tannerella forsythia	Tannerella	Porphyromonadaceae		0	8	0	0	0			Tannerella forsythia	Tannerella	Porphyromonadaceae		0	0.000210726	0	0	0
			Porphyromonadaceae		0	6	0	1	0					Porphyromonadaceae		0	0.000158044	0	0.000113482	0
	Prevotella dentalis	Prevotella	Prevotellaceae		0	6	0	0	0			Prevotella dentalis	Prevotella	Prevotellaceae		0	0.000158044	0	0	0
	Prevotella denticola	Prevotella	Prevotellaceae		0	14	0	2	0			Prevotella denticola	Prevotella	Prevotellaceae		0	0.00036877	0	0.000226963	0
	Prevotella intermedia	Prevotella	Prevotellaceae		0	31	0	7	0			Prevotella intermedia	Prevotella	Prevotellaceae		0	0.000816563	0	0.000794371	0
	Prevotella melaninogenica	Prevotella	Prevotellaceae		1	59	0	11	0			Prevotella melaninogenica	Prevotella	Prevotellaceae		0.000534474	0.0015541	0	0.0012483	0
	Prevotella nigrescens	Prevotella	Prevotellaceae		0	0	0	1	0			Prevotella nigrescens	Prevotella	Prevotellaceae		0	0	0	0.000113482	0
	Prevotella sp. oral taxon 299	Prevotella	Prevotellaceae		0	9	0	3	0			Prevotella sp. oral taxon 299	Prevotella	Prevotellaceae		0	0.000237067	0	0.000340445	0
		Prevotella	Prevotellaceae		0	7	0	0	0				Prevotella	Prevotellaceae		0	0.000184385	0	0	0
	Isoptericola variabilis	Isoptericola	Promicromonosporaceae		2	26	0	5	0			Isoptericola variabilis	Isoptericola	Promicromonosporaceae		0.00106895	0.000684859	0	0.000567408	0
	Xylanimonas cellulosilytica	Xylanimonas	Promicromonosporaceae		1	47	0	0	0			Xylanimonas cellulosilytica	Xylanimonas	Promicromonosporaceae		0.000534474	0.00123802	0	0	0
			Promicromonosporaceae		0	13	0	1	0					Promicromonosporaceae		0	0.00034243	0	0.000113482	0
	Microlunatus phosphovorus	Microlunatus	Propionibacteriaceae		2	7	0	0	0			Microlunatus phosphovorus	Microlunatus	Propionibacteriaceae		0.00106895	0.000184385	0	0	0
	Propionibacterium acidipropionici	Propionibacterium	Propionibacteriaceae		1	17	0	2	0			Propionibacterium acidipropionici	Propionibacterium	Propionibacteriaceae		0.000534474	0.000447793	0	0.000226963	0
	Propionibacterium acnes	Propionibacterium	Propionibacteriaceae		560	12793	12	2631	34			Propionibacterium acnes	Propionibacterium	Propionibacteriaceae		0.299305	0.336977	0.0821918	0.29857	0.576271
	Propionibacterium avidum	Propionibacterium	Propionibacteriaceae		10	38	0	13	0			Propionibacterium avidum	Propionibacterium	Propionibacteriaceae		0.00534474	0.00100095	0	0.00147526	0
	Propionibacterium freudenreichii	Propionibacterium	Propionibacteriaceae		0	7	0	0	0			Propionibacterium freudenreichii	Propionibacterium	Propionibacteriaceae		0	0.000184385	0	0	0
	Propionibacterium granulosum	Propionibacterium	Propionibacteriaceae		0	0	0	1	0			Propionibacterium granulosum	Propionibacterium	Propionibacteriaceae		0	0	0	0.000113482	0
	Propionibacterium microaerophilum	Propionibacterium	Propionibacteriaceae		0	1	0	0	0			Propionibacterium microaerophilum	Propionibacterium	Propionibacteriaceae		0	2.63407e-05	0	0	0
	Propionibacterium propionicum	Propionibacterium	Propionibacteriaceae		0	8	0	5	0			Propionibacterium propionicum	Propionibacterium	Propionibacteriaceae		0	0.000210726	0	0.000567408	0
	uncultured Propionibacterium sp.	Propionibacterium	Propionibacteriaceae		0	1	0	0	0			uncultured Propionibacterium sp.	Propionibacterium	Propionibacteriaceae		0	2.63407e-05	0	0	0
		Propionibacterium	Propionibacteriaceae		10	61	0	30	0				Propionibacterium	Propionibacteriaceae		0.00534474	0.00160679	0	0.00340445	0
			Propionibacteriaceae		14	171	0	43	1					Propionibacteriaceae		0.00748263	0.00450427	0	0.00487971	0.0169492
	Pseudoalteromonas haloplanktis	Pseudoalteromonas	Pseudoalteromonadaceae		0	13	0	3	0			Pseudoalteromonas haloplanktis	Pseudoalteromonas	Pseudoalteromonadaceae		0	0.00034243	0	0.000340445	0
	Pseudoalteromonas sp. SM9913	Pseudoalteromonas	Pseudoalteromonadaceae		1	3	0	0	0			Pseudoalteromonas sp. SM9913	Pseudoalteromonas	Pseudoalteromonadaceae		0.000534474	7.90222e-05	0	0	0
			Pseudoalteromonadaceae		0	0	0	1	0					Pseudoalteromonadaceae		0	0	0	0.000113482	0
	Azotobacter vinelandii	Azotobacter	Pseudomonadaceae		3	4	0	1	0			Azotobacter vinelandii	Azotobacter	Pseudomonadaceae		0.00160342	0.000105363	0	0.000113482	0
	Cellvibrio japonicus	Cellvibrio	Pseudomonadaceae		0	3	0	0	0			Cellvibrio japonicus	Cellvibrio	Pseudomonadaceae		0	7.90222e-05	0	0	0
	Pseudomonas aeruginosa	Pseudomonas	Pseudomonadaceae		12	99	0	13	0			Pseudomonas aeruginosa	Pseudomonas	Pseudomonadaceae		0.00641368	0.00260773	0	0.00147526	0
	Pseudomonas alcaligenes	Pseudomonas	Pseudomonadaceae		0	5	0	0	0			Pseudomonas alcaligenes	Pseudomonas	Pseudomonadaceae		0	0.000131704	0	0	0
	Pseudomonas brassicacearum	Pseudomonas	Pseudomonadaceae		1	28	0	8	0			Pseudomonas brassicacearum	Pseudomonas	Pseudomonadaceae		0.000534474	0.000737541	0	0.000907853	0
	Pseudomonas chlororaphis	Pseudomonas	Pseudomonadaceae		1	58	0	10	0			Pseudomonas chlororaphis	Pseudomonas	Pseudomonadaceae		0.000534474	0.00152776	0	0.00113482	0
	Pseudomonas cichorii	Pseudomonas	Pseudomonadaceae		1	16	0	1	0			Pseudomonas cichorii	Pseudomonas	Pseudomonadaceae		0.000534474	0.000421452	0	0.000113482	0
	Pseudomonas denitrificans	Pseudomonas	Pseudomonadaceae		3	68	0	2	0			Pseudomonas denitrificans	Pseudomonas	Pseudomonadaceae		0.00160342	0.00179117	0	0.000226963	0
	Pseudomonas entomophila	Pseudomonas	Pseudomonadaceae		1	20	0	4	0			Pseudomonas entomophila	Pseudomonas	Pseudomonadaceae		0.000534474	0.000526815	0	0.000453926	0
	Pseudomonas fluorescens	Pseudomonas	Pseudomonadaceae		9	272	0	86	0			Pseudomonas fluorescens	Pseudomonas	Pseudomonadaceae		0.00481026	0.00716468	0	0.00975942	0
	Pseudomonas fragi	Pseudomonas	Pseudomonadaceae		0	1	0	0	0			Pseudomonas fragi	Pseudomonas	Pseudomonadaceae		0	2.63407e-05	0	0	0
	Pseudomonas fulva	Pseudomonas	Pseudomonadaceae		1	14	0	5	0			Pseudomonas fulva	Pseudomonas	Pseudomonadaceae		0.000534474	0.00036877	0	0.000567408	0
	Pseudomonas knackmussii	Pseudomonas	Pseudomonadaceae		5	38	0	4	0			Pseudomonas knackmussii	Pseudomonas	Pseudomonadaceae		0.00267237	0.00100095	0	0.000453926	0
	Pseudomonas mandelii	Pseudomonas	Pseudomonadaceae		2	40	0	5	0			Pseudomonas mandelii	Pseudomonas	Pseudomonadaceae		0.00106895	0.00105363	0	0.000567408	0
	Pseudomonas mendocina	Pseudomonas	Pseudomonadaceae		12	63	0	10	0			Pseudomonas mendocina	Pseudomonas	Pseudomonadaceae		0.00641368	0.00165947	0	0.00113482	0
	Pseudomonas monteilii	Pseudomonas	Pseudomonadaceae		0	2	0	0	0			Pseudomonas monteilii	Pseudomonas	Pseudomonadaceae		0	5.26815e-05	0	0	0
	Pseudomonas nitroreducens	Pseudomonas	Pseudomonadaceae		0	1	0	0	0			Pseudomonas nitroreducens	Pseudomonas	Pseudomonadaceae		0	2.63407e-05	0	0	0
	Pseudomonas poae	Pseudomonas	Pseudomonadaceae		2	36	0	10	0			Pseudomonas poae	Pseudomonas	Pseudomonadaceae		0.00106895	0.000948267	0	0.00113482	0
	Pseudomonas protegens	Pseudomonas	Pseudomonadaceae		0	62	0	18	0			Pseudomonas protegens	Pseudomonas	Pseudomonadaceae		0	0.00163313	0	0.00204267	0
	Pseudomonas pseudoalcaligenes	Pseudomonas	Pseudomonadaceae		4	135	0	30	0			Pseudomonas pseudoalcaligenes	Pseudomonas	Pseudomonadaceae		0.00213789	0.003556	0	0.00340445	0
	Pseudomonas putida	Pseudomonas	Pseudomonadaceae		6	120	0	33	0			Pseudomonas putida	Pseudomonas	Pseudomonadaceae		0.00320684	0.00316089	0	0.00374489	0
	Pseudomonas resinovorans	Pseudomonas	Pseudomonadaceae		2	16	0	2	0			Pseudomonas resinovorans	Pseudomonas	Pseudomonadaceae		0.00106895	0.000421452	0	0.000226963	0
	Pseudomonas savastanoi	Pseudomonas	Pseudomonadaceae		0	6	0	3	0			Pseudomonas savastanoi	Pseudomonas	Pseudomonadaceae		0	0.000158044	0	0.000340445	0
	Pseudomonas simiae	Pseudomonas	Pseudomonadaceae		3	70	0	26	0			Pseudomonas simiae	Pseudomonas	Pseudomonadaceae		0.00160342	0.00184385	0	0.00295052	0
	Pseudomonas sp. 01-T2-5	Pseudomonas	Pseudomonadaceae		0	0	0	1	0			Pseudomonas sp. 01-T2-5	Pseudomonas	Pseudomonadaceae		0	0	0	0.000113482	0
	Pseudomonas sp. 19-rlim	Pseudomonas	Pseudomonadaceae		0	3	0	0	0			Pseudomonas sp. 19-rlim	Pseudomonas	Pseudomonadaceae		0	7.90222e-05	0	0	0
	Pseudomonas sp. 593(2011)	Pseudomonas	Pseudomonadaceae		0	1	0	0	0			Pseudomonas sp. 593(2011)	Pseudomonas	Pseudomonadaceae		0	2.63407e-05	0	0	0
	Pseudomonas sp. FGI182	Pseudomonas	Pseudomonadaceae		0	6	0	6	0			Pseudomonas sp. FGI182	Pseudomonas	Pseudomonadaceae		0	0.000158044	0	0.00068089	0
	Pseudomonas sp. II-31	Pseudomonas	Pseudomonadaceae		0	1	0	0	0			Pseudomonas sp. II-31	Pseudomonas	Pseudomonadaceae		0	2.63407e-05	0	0	0
	Pseudomonas sp. PN85.3	Pseudomonas	Pseudomonadaceae		0	10	0	0	0			Pseudomonas sp. PN85.3	Pseudomonas	Pseudomonadaceae		0	0.000263407	0	0	0
	Pseudomonas sp. R21-1	Pseudomonas	Pseudomonadaceae		0	2	0	0	0			Pseudomonas sp. R21-1	Pseudomonas	Pseudomonadaceae		0	5.26815e-05	0	0	0
	Pseudomonas sp. TKP	Pseudomonas	Pseudomonadaceae		12	220	0	35	1			Pseudomonas sp. TKP	Pseudomonas	Pseudomonadaceae		0.00641368	0.00579496	0	0.00397186	0.0169492
	Pseudomonas sp. UW4	Pseudomonas	Pseudomonadaceae		1	28	0	9	0			Pseudomonas sp. UW4	Pseudomonas	Pseudomonadaceae		0.000534474	0.000737541	0	0.00102133	0
	Pseudomonas sp. VLB120	Pseudomonas	Pseudomonadaceae		0	16	0	4	0			Pseudomonas sp. VLB120	Pseudomonas	Pseudomonadaceae		0	0.000421452	0	0.000453926	0
	Pseudomonas sp. WCS374	Pseudomonas	Pseudomonadaceae		3	45	0	12	0			Pseudomonas sp. WCS374	Pseudomonas	Pseudomonadaceae		0.00160342	0.00118533	0	0.00136178	0
	Pseudomonas stutzeri	Pseudomonas	Pseudomonadaceae		18	849	2	174	0			Pseudomonas stutzeri	Pseudomonas	Pseudomonadaceae		0.00962052	0.0223633	0.0136986	0.0197458	0
	Pseudomonas syringae	Pseudomonas	Pseudomonadaceae		1	19	0	3	0			Pseudomonas syringae	Pseudomonas	Pseudomonadaceae		0.000534474	0.000500474	0	0.000340445	0
	Pseudomonas syringae group genomosp. 3	Pseudomonas	Pseudomonadaceae		0	5	0	0	0			Pseudomonas syringae group genomosp. 3	Pseudomonas	Pseudomonadaceae		0	0.000131704	0	0	0
	Pseudomonas viridiflava	Pseudomonas	Pseudomonadaceae		0	2	0	0	0			Pseudomonas viridiflava	Pseudomonas	Pseudomonadaceae		0	5.26815e-05	0	0	0
	uncultured Pseudomonas sp.	Pseudomonas	Pseudomonadaceae		0	0	0	1	0			uncultured Pseudomonas sp.	Pseudomonas	Pseudomonadaceae		0	0	0	0.000113482	0
		Pseudomonas	Pseudomonadaceae		10	339	0	71	0				Pseudomonas	Pseudomonadaceae		0.00534474	0.00892951	0	0.00805719	0
			Pseudomonadaceae		8	95	0	26	0					Pseudomonadaceae		0.00427579	0.00250237	0	0.00295052	0
	Actinosynnema mirum	Actinosynnema	Pseudonocardiaceae		1	5	0	0	0			Actinosynnema mirum	Actinosynnema	Pseudonocardiaceae		0.000534474	0.000131704	0	0	0
	Amycolatopsis mediterranei	Amycolatopsis	Pseudonocardiaceae		0	19	0	0	0			Amycolatopsis mediterranei	Amycolatopsis	Pseudonocardiaceae		0	0.000500474	0	0	0
	Amycolatopsis orientalis	Amycolatopsis	Pseudonocardiaceae		1	11	0	0	0			Amycolatopsis orientalis	Amycolatopsis	Pseudonocardiaceae		0.000534474	0.000289748	0	0	0
		Amycolatopsis	Pseudonocardiaceae		0	6	0	0	0				Amycolatopsis	Pseudonocardiaceae		0	0.000158044	0	0	0
	Kutzneria albida	Kutzneria	Pseudonocardiaceae		1	17	0	5	0			Kutzneria albida	Kutzneria	Pseudonocardiaceae		0.000534474	0.000447793	0	0.000567408	0
		Prauserella	Pseudonocardiaceae		0	0	0	1	0				Prauserella	Pseudonocardiaceae		0	0	0	0.000113482	0
	Pseudonocardia dioxanivorans	Pseudonocardia	Pseudonocardiaceae		3	17	0	4	0			Pseudonocardia dioxanivorans	Pseudonocardia	Pseudonocardiaceae		0.00160342	0.000447793	0	0.000453926	0
		Pseudonocardia	Pseudonocardiaceae		0	3	0	0	0				Pseudonocardia	Pseudonocardiaceae		0	7.90222e-05	0	0	0
	Saccharomonospora viridis	Saccharomonospora	Pseudonocardiaceae		2	6	0	1	0			Saccharomonospora viridis	Saccharomonospora	Pseudonocardiaceae		0.00106895	0.000158044	0	0.000113482	0
	Saccharopolyspora erythraea	Saccharopolyspora	Pseudonocardiaceae		15	37	0	9	0			Saccharopolyspora erythraea	Saccharopolyspora	Pseudonocardiaceae		0.0080171	0.000974608	0	0.00102133	0
	Saccharopolyspora gregorii	Saccharopolyspora	Pseudonocardiaceae		0	0	0	1	0			Saccharopolyspora gregorii	Saccharopolyspora	Pseudonocardiaceae		0	0	0	0.000113482	0
	Saccharothrix espanaensis	Saccharothrix	Pseudonocardiaceae		0	16	0	2	0			Saccharothrix espanaensis	Saccharothrix	Pseudonocardiaceae		0	0.000421452	0	0.000226963	0
			Pseudonocardiaceae		4	40	0	12	0					Pseudonocardiaceae		0.00213789	0.00105363	0	0.00136178	0
	Agrobacterium fabrum	Agrobacterium	Rhizobiaceae		3	17	0	0	0			Agrobacterium fabrum	Agrobacterium	Rhizobiaceae		0.00160342	0.000447793	0	0	0
	Agrobacterium sp. H13-3	Agrobacterium	Rhizobiaceae		1	11	0	3	0			Agrobacterium sp. H13-3	Agrobacterium	Rhizobiaceae		0.000534474	0.000289748	0	0.000340445	0
	Agrobacterium tumefaciens	Agrobacterium	Rhizobiaceae		0	8	0	0	0			Agrobacterium tumefaciens	Agrobacterium	Rhizobiaceae		0	0.000210726	0	0	0
	Agrobacterium vitis	Agrobacterium	Rhizobiaceae		1	9	0	0	0			Agrobacterium vitis	Agrobacterium	Rhizobiaceae		0.000534474	0.000237067	0	0	0
	Ensifer adhaerens	Ensifer	Rhizobiaceae		0	7	0	1	0			Ensifer adhaerens	Ensifer	Rhizobiaceae		0	0.000184385	0	0.000113482	0
	Rhizobium etli	Rhizobium	Rhizobiaceae		0	7	0	0	0			Rhizobium etli	Rhizobium	Rhizobiaceae		0	0.000184385	0	0	0
	Rhizobium grahamii	Rhizobium	Rhizobiaceae		1	0	0	0	0			Rhizobium grahamii	Rhizobium	Rhizobiaceae		0.000534474	0	0	0	0
	Rhizobium leguminosarum	Rhizobium	Rhizobiaceae		1	29	0	3	0			Rhizobium leguminosarum	Rhizobium	Rhizobiaceae		0.000534474	0.000763882	0	0.000340445	0
	Rhizobium sp.	Rhizobium	Rhizobiaceae		0	17	0	2	0			Rhizobium sp.	Rhizobium	Rhizobiaceae		0	0.000447793	0	0.000226963	0
	Rhizobium sp. IRBG74	Rhizobium	Rhizobiaceae		2	15	0	8	0			Rhizobium sp. IRBG74	Rhizobium	Rhizobiaceae		0.00106895	0.000395111	0	0.000907853	0
	Rhizobium sp. LPU83	Rhizobium	Rhizobiaceae		1	1	0	0	0			Rhizobium sp. LPU83	Rhizobium	Rhizobiaceae		0.000534474	2.63407e-05	0	0	0
	Rhizobium sp. NT-26	Rhizobium	Rhizobiaceae		0	7	0	0	0			Rhizobium sp. NT-26	Rhizobium	Rhizobiaceae		0	0.000184385	0	0	0
	Rhizobium sp. ip2.27	Rhizobium	Rhizobiaceae		0	8	0	0	0			Rhizobium sp. ip2.27	Rhizobium	Rhizobiaceae		0	0.000210726	0	0	0
	Rhizobium tropici	Rhizobium	Rhizobiaceae		0	10	0	0	0			Rhizobium tropici	Rhizobium	Rhizobiaceae		0	0.000263407	0	0	0
		Rhizobium	Rhizobiaceae		0	1	0	0	0				Rhizobium	Rhizobiaceae		0	2.63407e-05	0	0	0
	Sinorhizobium fredii	Sinorhizobium	Rhizobiaceae		0	7	1	6	0			Sinorhizobium fredii	Sinorhizobium	Rhizobiaceae		0	0.000184385	0.00684931	0.00068089	0
	Sinorhizobium medicae	Sinorhizobium	Rhizobiaceae		0	1	0	1	0			Sinorhizobium medicae	Sinorhizobium	Rhizobiaceae		0	2.63407e-05	0	0.000113482	0
	Sinorhizobium meliloti	Sinorhizobium	Rhizobiaceae		1	6	0	16	0			Sinorhizobium meliloti	Sinorhizobium	Rhizobiaceae		0.000534474	0.000158044	0	0.00181571	0
	Sinorhizobium sp. M14	Sinorhizobium	Rhizobiaceae		0	8	0	0	0			Sinorhizobium sp. M14	Sinorhizobium	Rhizobiaceae		0	0.000210726	0	0	0
			Rhizobiaceae		1	17	0	4	0					Rhizobiaceae		0.000534474	0.000447793	0	0.000453926	0
	Dinoroseobacter shibae	Dinoroseobacter	Rhodobacteraceae		0	9	0	2	0			Dinoroseobacter shibae	Dinoroseobacter	Rhodobacteraceae		0	0.000237067	0	0.000226963	0
	Ketogulonicigenium vulgare	Ketogulonicigenium	Rhodobacteraceae		0	8	0	0	0			Ketogulonicigenium vulgare	Ketogulonicigenium	Rhodobacteraceae		0	0.000210726	0	0	0
	Leisingera methylohalidivorans	Leisingera	Rhodobacteraceae		0	5	0	0	0			Leisingera methylohalidivorans	Leisingera	Rhodobacteraceae		0	0.000131704	0	0	0
	Paracoccus aestuarii	Paracoccus	Rhodobacteraceae		0	3	0	0	0			Paracoccus aestuarii	Paracoccus	Rhodobacteraceae		0	7.90222e-05	0	0	0
	Paracoccus aminophilus	Paracoccus	Rhodobacteraceae		1	23	0	1	0			Paracoccus aminophilus	Paracoccus	Rhodobacteraceae		0.000534474	0.000605837	0	0.000113482	0
	Paracoccus denitrificans	Paracoccus	Rhodobacteraceae		6	57	0	4	0			Paracoccus denitrificans	Paracoccus	Rhodobacteraceae		0.00320684	0.00150142	0	0.000453926	0
	Paracoccus marcusii	Paracoccus	Rhodobacteraceae		0	9	0	0	0			Paracoccus marcusii	Paracoccus	Rhodobacteraceae		0	0.000237067	0	0	0
	Paracoccus sp. N81106	Paracoccus	Rhodobacteraceae		0	7	0	0	0			Paracoccus sp. N81106	Paracoccus	Rhodobacteraceae		0	0.000184385	0	0	0
	Paracoccus versutus	Paracoccus	Rhodobacteraceae		0	0	0	1	0			Paracoccus versutus	Paracoccus	Rhodobacteraceae		0	0	0	0.000113482	0
		Paracoccus	Rhodobacteraceae		0	5	1	2	0				Paracoccus	Rhodobacteraceae		0	0.000131704	0.00684931	0.000226963	0
	Phaeobacter gallaeciensis	Phaeobacter	Rhodobacteraceae		1	0	0	0	0			Phaeobacter gallaeciensis	Phaeobacter	Rhodobacteraceae		0.000534474	0	0	0	0
	Pseudorhodobacter ferrugineus	Pseudorhodobacter	Rhodobacteraceae		0	0	0	1	0			Pseudorhodobacter ferrugineus	Pseudorhodobacter	Rhodobacteraceae		0	0	0	0.000113482	0
	Rhodobacter capsulatus	Rhodobacter	Rhodobacteraceae		0	3	0	0	0			Rhodobacter capsulatus	Rhodobacter	Rhodobacteraceae		0	7.90222e-05	0	0	0
	Rhodobacter sphaeroides	Rhodobacter	Rhodobacteraceae		2	26	0	5	0			Rhodobacter sphaeroides	Rhodobacter	Rhodobacteraceae		0.00106895	0.000684859	0	0.000567408	0
	Roseibacterium elongatum	Roseibacterium	Rhodobacteraceae		0	12	0	1	0			Roseibacterium elongatum	Roseibacterium	Rhodobacteraceae		0	0.000316089	0	0.000113482	0
	Ruegeria pomeroyi	Ruegeria	Rhodobacteraceae		0	3	0	2	0			Ruegeria pomeroyi	Ruegeria	Rhodobacteraceae		0	7.90222e-05	0	0.000226963	0
	Ruegeria sp. PR1b	Ruegeria	Rhodobacteraceae		0	2	0	0	0			Ruegeria sp. PR1b	Ruegeria	Rhodobacteraceae		0	5.26815e-05	0	0	0
	Ruegeria sp. TM1040	Ruegeria	Rhodobacteraceae		0	4	0	1	0			Ruegeria sp. TM1040	Ruegeria	Rhodobacteraceae		0	0.000105363	0	0.000113482	0
			Rhodobacteraceae		0	8	0	7	0					Rhodobacteraceae		0	0.000210726	0	0.000794371	0
	Aromatoleum aromaticum	Aromatoleum	Rhodocyclaceae		0	13	0	2	0			Aromatoleum aromaticum	Aromatoleum	Rhodocyclaceae		0	0.00034243	0	0.000226963	0
	Azoarcus sp. BH72	Azoarcus	Rhodocyclaceae		5	19	0	2	0			Azoarcus sp. BH72	Azoarcus	Rhodocyclaceae		0.00267237	0.000500474	0	0.000226963	0
	Azoarcus sp. KH32C	Azoarcus	Rhodocyclaceae		0	11	0	2	0			Azoarcus sp. KH32C	Azoarcus	Rhodocyclaceae		0	0.000289748	0	0.000226963	0
	Azospira oryzae	Azospira	Rhodocyclaceae		0	11	0	1	0			Azospira oryzae	Azospira	Rhodocyclaceae		0	0.000289748	0	0.000113482	0
	Dechloromonas aromatica	Dechloromonas	Rhodocyclaceae		0	1	0	1	0			Dechloromonas aromatica	Dechloromonas	Rhodocyclaceae		0	2.63407e-05	0	0.000113482	0
	Sulfuritalea hydrogenivorans	Sulfuritalea	Rhodocyclaceae		0	4	0	0	0			Sulfuritalea hydrogenivorans	Sulfuritalea	Rhodocyclaceae		0	0.000105363	0	0	0
	Thauera sp. MZ1T	Thauera	Rhodocyclaceae		14	117	0	34	0			Thauera sp. MZ1T	Thauera	Rhodocyclaceae		0.00748263	0.00308187	0	0.00385837	0
		Thauera	Rhodocyclaceae		0	0	0	1	0				Thauera	Rhodocyclaceae		0	0	0	0.000113482	0
			Rhodocyclaceae		0	2	0	2	0					Rhodocyclaceae		0	5.26815e-05	0	0.000226963	0
	Azospirillum brasilense	Azospirillum	Rhodospirillaceae		0	8	0	0	0			Azospirillum brasilense	Azospirillum	Rhodospirillaceae		0	0.000210726	0	0	0
	Azospirillum lipoferum	Azospirillum	Rhodospirillaceae		1	4	0	1	0			Azospirillum lipoferum	Azospirillum	Rhodospirillaceae		0.000534474	0.000105363	0	0.000113482	0
	Rhodospirillum centenum	Rhodospirillum	Rhodospirillaceae		0	5	0	0	0			Rhodospirillum centenum	Rhodospirillum	Rhodospirillaceae		0	0.000131704	0	0	0
	Rhodospirillum photometricum	Rhodospirillum	Rhodospirillaceae		0	0	0	1	0			Rhodospirillum photometricum	Rhodospirillum	Rhodospirillaceae		0	0	0	0.000113482	0
	Rhodospirillum sp. SL38	Rhodospirillum	Rhodospirillaceae		0	2	0	0	0			Rhodospirillum sp. SL38	Rhodospirillum	Rhodospirillaceae		0	5.26815e-05	0	0	0
			Rhodospirillaceae		0	3	1	3	0					Rhodospirillaceae		0	7.90222e-05	0.00684931	0.000340445	0
	Alistipes finegoldii	Alistipes	Rikenellaceae		1	0	0	0	0			Alistipes finegoldii	Alistipes	Rikenellaceae		0.000534474	0	0	0	0
	Alistipes shahii	Alistipes	Rikenellaceae		1	2	1	0	0			Alistipes shahii	Alistipes	Rikenellaceae		0.000534474	5.26815e-05	0.00684931	0	0
		Alistipes	Rikenellaceae		0	1	2	0	0				Alistipes	Rikenellaceae		0	2.63407e-05	0.0136986	0	0
			Rikenellaceae		1	3	0	0	0					Rikenellaceae		0.000534474	7.90222e-05	0	0	0
	Rubrobacter radiotolerans	Rubrobacter	Rubrobacteraceae		0	0	0	2	0			Rubrobacter radiotolerans	Rubrobacter	Rubrobacteraceae		0	0	0	0.000226963	0
	Rubrobacter xylanophilus	Rubrobacter	Rubrobacteraceae		0	0	0	4	0			Rubrobacter xylanophilus	Rubrobacter	Rubrobacteraceae		0	0	0	0.000453926	0
		Acetivibrio	Ruminococcaceae		1	0	0	0	0				Acetivibrio	Ruminococcaceae		0.000534474	0	0	0	0
	Ethanoligenens harbinense	Ethanoligenens	Ruminococcaceae		0	8	0	0	0			Ethanoligenens harbinense	Ethanoligenens	Ruminococcaceae		0	0.000210726	0	0	0
	uncultured Ethanoligenens sp.	Ethanoligenens	Ruminococcaceae		0	4	0	0	0			uncultured Ethanoligenens sp.	Ethanoligenens	Ruminococcaceae		0	0.000105363	0	0	0
	Faecalibacterium prausnitzii	Faecalibacterium	Ruminococcaceae		1	4	1	2	0			Faecalibacterium prausnitzii	Faecalibacterium	Ruminococcaceae		0.000534474	0.000105363	0.00684931	0.000226963	0
	Ruminiclostridium thermocellum	Ruminiclostridium	Ruminococcaceae		1	0	0	0	0			Ruminiclostridium thermocellum	Ruminiclostridium	Ruminococcaceae		0.000534474	0	0	0	0
	[Eubacterium] siraeum	Ruminiclostridium	Ruminococcaceae		1	0	0	0	0			[Eubacterium] siraeum	Ruminiclostridium	Ruminococcaceae		0.000534474	0	0	0	0
	Ruminococcus bicirculans	Ruminococcus	Ruminococcaceae		0	3	0	0	0			Ruminococcus bicirculans	Ruminococcus	Ruminococcaceae		0	7.90222e-05	0	0	0
	Ruminococcus bromii	Ruminococcus	Ruminococcaceae		0	6	3	2	0			Ruminococcus bromii	Ruminococcus	Ruminococcaceae		0	0.000158044	0.0205479	0.000226963	0
	Ruminococcus sp. SR1/5	Ruminococcus	Ruminococcaceae		0	2	0	61	0			Ruminococcus sp. SR1/5	Ruminococcus	Ruminococcaceae		0	5.26815e-05	0	0.00692238	0
			Ruminococcaceae		0	6	0	0	0					Ruminococcaceae		0	0.000158044	0	0	0
	Sanguibacter keddieii	Sanguibacter	Sanguibacteraceae		2	59	0	1	0			Sanguibacter keddieii	Sanguibacter	Sanguibacteraceae		0.00106895	0.0015541	0	0.000113482	0
			Sanguibacteraceae		0	3	0	0	0					Sanguibacteraceae		0	7.90222e-05	0	0	0
	Segniliparus rotundus	Segniliparus	Segniliparaceae		0	0	0	2	0			Segniliparus rotundus	Segniliparus	Segniliparaceae		0	0	0	0.000226963	0
			Segniliparaceae		0	1	0	0	0					Segniliparaceae		0	2.63407e-05	0	0	0
	Shewanella baltica	Shewanella	Shewanellaceae		2	81	0	20	0			Shewanella baltica	Shewanella	Shewanellaceae		0.00106895	0.0021336	0	0.00226963	0
	Shewanella frigidimarina	Shewanella	Shewanellaceae		0	2	0	0	0			Shewanella frigidimarina	Shewanella	Shewanellaceae		0	5.26815e-05	0	0	0
	Shewanella oneidensis	Shewanella	Shewanellaceae		0	6	0	1	0			Shewanella oneidensis	Shewanella	Shewanellaceae		0	0.000158044	0	0.000113482	0
	Shewanella putrefaciens	Shewanella	Shewanellaceae		4	26	0	3	0			Shewanella putrefaciens	Shewanella	Shewanellaceae		0.00213789	0.000684859	0	0.000340445	0
	Shewanella sp. ANA-3	Shewanella	Shewanellaceae		1	0	0	0	0			Shewanella sp. ANA-3	Shewanella	Shewanellaceae		0.000534474	0	0	0	0
	Shewanella sp. MR-7	Shewanella	Shewanellaceae		0	1	0	1	0			Shewanella sp. MR-7	Shewanella	Shewanellaceae		0	2.63407e-05	0	0.000113482	0
	Shewanella sp. W3-18-1	Shewanella	Shewanellaceae		1	14	0	2	0			Shewanella sp. W3-18-1	Shewanella	Shewanellaceae		0.000534474	0.00036877	0	0.000226963	0
		Shewanella	Shewanellaceae		0	12	0	1	0				Shewanella	Shewanellaceae		0	0.000316089	0	0.000113482	0
	Sphaerobacter thermophilus	Sphaerobacter	Sphaerobacteraceae		1	0	0	0	0			Sphaerobacter thermophilus	Sphaerobacter	Sphaerobacteraceae		0.000534474	0	0	0	0
	Pedobacter saltans	Pedobacter	Sphingobacteriaceae		0	12	0	3	0			Pedobacter saltans	Pedobacter	Sphingobacteriaceae		0	0.000316089	0	0.000340445	0
	Novosphingobium aromaticivorans	Novosphingobium	Sphingomonadaceae		1	9	0	3	0			Novosphingobium aromaticivorans	Novosphingobium	Sphingomonadaceae		0.000534474	0.000237067	0	0.000340445	0
	Novosphingobium capsulatum	Novosphingobium	Sphingomonadaceae		1	0	0	0	0			Novosphingobium capsulatum	Novosphingobium	Sphingomonadaceae		0.000534474	0	0	0	0
	Novosphingobium sp. PP1Y	Novosphingobium	Sphingomonadaceae		1	17	0	7	0			Novosphingobium sp. PP1Y	Novosphingobium	Sphingomonadaceae		0.000534474	0.000447793	0	0.000794371	0
	Sphingobium chlorophenolicum	Sphingobium	Sphingomonadaceae		0	14	0	0	0			Sphingobium chlorophenolicum	Sphingobium	Sphingomonadaceae		0	0.00036877	0	0	0
	Sphingobium japonicum	Sphingobium	Sphingomonadaceae		1	7	0	2	0			Sphingobium japonicum	Sphingobium	Sphingomonadaceae		0.000534474	0.000184385	0	0.000226963	0
	Sphingobium sp. 330	Sphingobium	Sphingomonadaceae		0	1	0	0	0			Sphingobium sp. 330	Sphingobium	Sphingomonadaceae		0	2.63407e-05	0	0	0
	Sphingobium sp. SYK-6	Sphingobium	Sphingomonadaceae		1	2	0	0	0			Sphingobium sp. SYK-6	Sphingobium	Sphingomonadaceae		0.000534474	5.26815e-05	0	0	0
	Sphingobium yanoikuyae	Sphingobium	Sphingomonadaceae		0	2	0	0	0			Sphingobium yanoikuyae	Sphingobium	Sphingomonadaceae		0	5.26815e-05	0	0	0
		Sphingobium	Sphingomonadaceae		1	3	0	0	0				Sphingobium	Sphingomonadaceae		0.000534474	7.90222e-05	0	0	0
	Sphingomonas elodea	Sphingomonas	Sphingomonadaceae		0	2	0	0	0			Sphingomonas elodea	Sphingomonas	Sphingomonadaceae		0	5.26815e-05	0	0	0
	Sphingomonas sanxanigenens	Sphingomonas	Sphingomonadaceae		0	21	0	4	0			Sphingomonas sanxanigenens	Sphingomonas	Sphingomonadaceae		0	0.000553156	0	0.000453926	0
	Sphingomonas sp. 654	Sphingomonas	Sphingomonadaceae		0	0	0	1	0			Sphingomonas sp. 654	Sphingomonas	Sphingomonadaceae		0	0	0	0.000113482	0
	Sphingomonas sp. 664	Sphingomonas	Sphingomonadaceae		0	2	0	0	0			Sphingomonas sp. 664	Sphingomonas	Sphingomonadaceae		0	5.26815e-05	0	0	0
	Sphingomonas sp. KA1	Sphingomonas	Sphingomonadaceae		0	0	0	1	0			Sphingomonas sp. KA1	Sphingomonas	Sphingomonadaceae		0	0	0	0.000113482	0
	Sphingomonas sp. MM-1	Sphingomonas	Sphingomonadaceae		0	14	0	4	0			Sphingomonas sp. MM-1	Sphingomonas	Sphingomonadaceae		0	0.00036877	0	0.000453926	0
	Sphingomonas sp. XLDN2-5	Sphingomonas	Sphingomonadaceae		2	0	0	0	0			Sphingomonas sp. XLDN2-5	Sphingomonas	Sphingomonadaceae		0.00106895	0	0	0	0
	Sphingomonas wittichii	Sphingomonas	Sphingomonadaceae		0	17	0	0	0			Sphingomonas wittichii	Sphingomonas	Sphingomonadaceae		0	0.000447793	0	0	0
		Sphingomonas	Sphingomonadaceae		0	1	0	0	0				Sphingomonas	Sphingomonadaceae		0	2.63407e-05	0	0	0
	Sphingopyxis alaskensis	Sphingopyxis	Sphingomonadaceae		4	13	0	8	0			Sphingopyxis alaskensis	Sphingopyxis	Sphingomonadaceae		0.00213789	0.00034243	0	0.000907853	0
	Zymomonas mobilis	Zymomonas	Sphingomonadaceae		1	4	0	0	0			Zymomonas mobilis	Zymomonas	Sphingomonadaceae		0.000534474	0.000105363	0	0	0
			Sphingomonadaceae		0	9	0	1	0					Sphingomonadaceae		0	0.000237067	0	0.000113482	0
	Treponema denticola	Treponema	Spirochaetaceae		0	7	0	0	0			Treponema denticola	Treponema	Spirochaetaceae		0	0.000184385	0	0	0
	Macrococcus caseolyticus	Macrococcus	Staphylococcaceae		0	36	0	0	0			Macrococcus caseolyticus	Macrococcus	Staphylococcaceae		0	0.000948267	0	0	0
	Staphylococcus aureus	Staphylococcus	Staphylococcaceae		3	740	0	92	0			Staphylococcus aureus	Staphylococcus	Staphylococcaceae		0.00160342	0.0194922	0	0.0104403	0
	Staphylococcus capitis	Staphylococcus	Staphylococcaceae		1	9	0	2	0			Staphylococcus capitis	Staphylococcus	Staphylococcaceae		0.000534474	0.000237067	0	0.000226963	0
	Staphylococcus carnosus	Staphylococcus	Staphylococcaceae		0	35	0	7	0			Staphylococcus carnosus	Staphylococcus	Staphylococcaceae		0	0.000921926	0	0.000794371	0
	Staphylococcus chromogenes	Staphylococcus	Staphylococcaceae		0	25	0	1	0			Staphylococcus chromogenes	Staphylococcus	Staphylococcaceae		0	0.000658519	0	0.000113482	0
	Staphylococcus epidermidis	Staphylococcus	Staphylococcaceae		10	1149	0	204	1			Staphylococcus epidermidis	Staphylococcus	Staphylococcaceae		0.00534474	0.0302655	0	0.0231503	0.0169492
	Staphylococcus haemolyticus	Staphylococcus	Staphylococcaceae		3	1118	1	129	0			Staphylococcus haemolyticus	Staphylococcus	Staphylococcaceae		0.00160342	0.029449	0.00684931	0.0146391	0
	Staphylococcus hominis	Staphylococcus	Staphylococcaceae		1	289	1	41	0			Staphylococcus hominis	Staphylococcus	Staphylococcaceae		0.000534474	0.00761247	0.00684931	0.00465275	0
	Staphylococcus hyicus	Staphylococcus	Staphylococcaceae		0	10	0	0	0			Staphylococcus hyicus	Staphylococcus	Staphylococcaceae		0	0.000263407	0	0	0
	Staphylococcus lugdunensis	Staphylococcus	Staphylococcaceae		0	197	0	14	0			Staphylococcus lugdunensis	Staphylococcus	Staphylococcaceae		0	0.00518913	0	0.00158874	0
	Staphylococcus pasteuri	Staphylococcus	Staphylococcaceae		0	96	0	20	0			Staphylococcus pasteuri	Staphylococcus	Staphylococcaceae		0	0.00252871	0	0.00226963	0
	Staphylococcus pseudintermedius	Staphylococcus	Staphylococcaceae		0	16	0	7	0			Staphylococcus pseudintermedius	Staphylococcus	Staphylococcaceae		0	0.000421452	0	0.000794371	0
	Staphylococcus saprophyticus	Staphylococcus	Staphylococcaceae		0	107	0	23	0			Staphylococcus saprophyticus	Staphylococcus	Staphylococcaceae		0	0.00281846	0	0.00261008	0
	Staphylococcus sciuri	Staphylococcus	Staphylococcaceae		0	0	0	1	0			Staphylococcus sciuri	Staphylococcus	Staphylococcaceae		0	0	0	0.000113482	0
	Staphylococcus simulans	Staphylococcus	Staphylococcaceae		0	13	0	1	0			Staphylococcus simulans	Staphylococcus	Staphylococcaceae		0	0.00034243	0	0.000113482	0
	Staphylococcus sp.	Staphylococcus	Staphylococcaceae		0	0	0	3	0			Staphylococcus sp.	Staphylococcus	Staphylococcaceae		0	0	0	0.000340445	0
	Staphylococcus sp. 693-2	Staphylococcus	Staphylococcaceae		0	8	0	1	0			Staphylococcus sp. 693-2	Staphylococcus	Staphylococcaceae		0	0.000210726	0	0.000113482	0
	Staphylococcus sp. CDC25	Staphylococcus	Staphylococcaceae		0	10	0	0	0			Staphylococcus sp. CDC25	Staphylococcus	Staphylococcaceae		0	0.000263407	0	0	0
	Staphylococcus warneri	Staphylococcus	Staphylococcaceae		6	330	0	29	1			Staphylococcus warneri	Staphylococcus	Staphylococcaceae		0.00320684	0.00869245	0	0.00329097	0.0169492
	Staphylococcus xylosus	Staphylococcus	Staphylococcaceae		3	139	1	13	0			Staphylococcus xylosus	Staphylococcus	Staphylococcaceae		0.00160342	0.00366136	0.00684931	0.00147526	0
	uncultured Staphylococcus sp.	Staphylococcus	Staphylococcaceae		0	1	0	2	0			uncultured Staphylococcus sp.	Staphylococcus	Staphylococcaceae		0	2.63407e-05	0	0.000226963	0
		Staphylococcus	Staphylococcaceae		5	1158	0	149	0				Staphylococcus	Staphylococcaceae		0.00267237	0.0305026	0	0.0169088	0
			Staphylococcaceae		1	542	1	76	0					Staphylococcaceae		0.000534474	0.0142767	0.00684931	0.0086246	0
	Lactococcus lactis	Lactococcus	Streptococcaceae		2	69	0	5	0			Lactococcus lactis	Lactococcus	Streptococcaceae		0.00106895	0.00181751	0	0.000567408	0
	Streptococcus agalactiae	Streptococcus	Streptococcaceae		1	4	0	0	0			Streptococcus agalactiae	Streptococcus	Streptococcaceae		0.000534474	0.000105363	0	0	0
	Streptococcus anginosus	Streptococcus	Streptococcaceae		0	0	0	3	0			Streptococcus anginosus	Streptococcus	Streptococcaceae		0	0	0	0.000340445	0
	Streptococcus constellatus	Streptococcus	Streptococcaceae		0	0	0	1	0			Streptococcus constellatus	Streptococcus	Streptococcaceae		0	0	0	0.000113482	0
	Streptococcus dentisani	Streptococcus	Streptococcaceae		0	0	0	1	0			Streptococcus dentisani	Streptococcus	Streptococcaceae		0	0	0	0.000113482	0
	Streptococcus dysgalactiae	Streptococcus	Streptococcaceae		1	8	0	6	0			Streptococcus dysgalactiae	Streptococcus	Streptococcaceae		0.000534474	0.000210726	0	0.00068089	0
	Streptococcus equi	Streptococcus	Streptococcaceae		0	8	0	2	0			Streptococcus equi	Streptococcus	Streptococcaceae		0	0.000210726	0	0.000226963	0
	Streptococcus gallolyticus	Streptococcus	Streptococcaceae		0	6	0	0	0			Streptococcus gallolyticus	Streptococcus	Streptococcaceae		0	0.000158044	0	0	0
	Streptococcus gordonii	Streptococcus	Streptococcaceae		3	18	0	10	0			Streptococcus gordonii	Streptococcus	Streptococcaceae		0.00160342	0.000474133	0	0.00113482	0
	Streptococcus infantarius	Streptococcus	Streptococcaceae		0	3	0	0	0			Streptococcus infantarius	Streptococcus	Streptococcaceae		0	7.90222e-05	0	0	0
	Streptococcus intermedius	Streptococcus	Streptococcaceae		0	1	0	1	0			Streptococcus intermedius	Streptococcus	Streptococcaceae		0	2.63407e-05	0	0.000113482	0
	Streptococcus lutetiensis	Streptococcus	Streptococcaceae		1	5	1	0	0			Streptococcus lutetiensis	Streptococcus	Streptococcaceae		0.000534474	0.000131704	0.00684931	0	0
	Streptococcus mitis	Streptococcus	Streptococcaceae		7	102	0	23	0			Streptococcus mitis	Streptococcus	Streptococcaceae		0.00374131	0.00268676	0	0.00261008	0
	Streptococcus oligofermentans	Streptococcus	Streptococcaceae		1	30	0	25	1			Streptococcus oligofermentans	Streptococcus	Streptococcaceae		0.000534474	0.000790222	0	0.00283704	0.0169492
	Streptococcus oralis	Streptococcus	Streptococcaceae		5	45	0	15	0			Streptococcus oralis	Streptococcus	Streptococcaceae		0.00267237	0.00118533	0	0.00170222	0
	Streptococcus parasanguinis	Streptococcus	Streptococcaceae		4	65	0	4	0			Streptococcus parasanguinis	Streptococcus	Streptococcaceae		0.00213789	0.00171215	0	0.000453926	0
	Streptococcus parauberis	Streptococcus	Streptococcaceae		0	5	0	0	0			Streptococcus parauberis	Streptococcus	Streptococcaceae		0	0.000131704	0	0	0
	Streptococcus pasteurianus	Streptococcus	Streptococcaceae		0	12	0	0	0			Streptococcus pasteurianus	Streptococcus	Streptococcaceae		0	0.000316089	0	0	0
	Streptococcus pneumoniae	Streptococcus	Streptococcaceae		7	134	0	27	0			Streptococcus pneumoniae	Streptococcus	Streptococcaceae		0.00374131	0.00352966	0	0.003064	0
	Streptococcus porcinus	Streptococcus	Streptococcaceae		1	0	0	0	0			Streptococcus porcinus	Streptococcus	Streptococcaceae		0.000534474	0	0	0	0
	Streptococcus pseudopneumoniae	Streptococcus	Streptococcaceae		3	42	0	15	0			Streptococcus pseudopneumoniae	Streptococcus	Streptococcaceae		0.00160342	0.00110631	0	0.00170222	0
	Streptococcus pyogenes	Streptococcus	Streptococcaceae		3	0	0	3	0			Streptococcus pyogenes	Streptococcus	Streptococcaceae		0.00160342	0	0	0.000340445	0
	Streptococcus salivarius	Streptococcus	Streptococcaceae		0	33	0	13	0			Streptococcus salivarius	Streptococcus	Streptococcaceae		0	0.000869245	0	0.00147526	0
	Streptococcus sanguinis	Streptococcus	Streptococcaceae		8	83	0	21	0			Streptococcus sanguinis	Streptococcus	Streptococcaceae		0.00427579	0.00218628	0	0.00238311	0
	Streptococcus sp. (N1)	Streptococcus	Streptococcaceae		0	6	0	2	0			Streptococcus sp. (N1)	Streptococcus	Streptococcaceae		0	0.000158044	0	0.000226963	0
	Streptococcus sp. I-G2	Streptococcus	Streptococcaceae		0	34	0	2	0			Streptococcus sp. I-G2	Streptococcus	Streptococcaceae		0	0.000895585	0	0.000226963	0
	Streptococcus sp. I-P16	Streptococcus	Streptococcaceae		3	90	0	9	0			Streptococcus sp. I-P16	Streptococcus	Streptococcaceae		0.00160342	0.00237067	0	0.00102133	0
	Streptococcus sp. VT 162	Streptococcus	Streptococcaceae		3	70	0	19	0			Streptococcus sp. VT 162	Streptococcus	Streptococcaceae		0.00160342	0.00184385	0	0.00215615	0
	Streptococcus suis	Streptococcus	Streptococcaceae		0	6	0	0	0			Streptococcus suis	Streptococcus	Streptococcaceae		0	0.000158044	0	0	0
	Streptococcus thermophilus	Streptococcus	Streptococcaceae		3	26	0	7	0			Streptococcus thermophilus	Streptococcus	Streptococcaceae		0.00160342	0.000684859	0	0.000794371	0
	uncultured Streptococcus sp.	Streptococcus	Streptococcaceae		0	0	1	0	0			uncultured Streptococcus sp.	Streptococcus	Streptococcaceae		0	0	0.00684931	0	0
		Streptococcus	Streptococcaceae		18	142	0	20	0				Streptococcus	Streptococcaceae		0.00962052	0.00374039	0	0.00226963	0
			Streptococcaceae		2	44	0	22	0					Streptococcaceae		0.00106895	0.00115899	0	0.0024966	0
	Kitasatospora setae	Kitasatospora	Streptomycetaceae		0	17	0	2	0			Kitasatospora setae	Kitasatospora	Streptomycetaceae		0	0.000447793	0	0.000226963	0
	Streptacidiphilus oryzae	Streptacidiphilus	Streptomycetaceae		0	1	0	0	0			Streptacidiphilus oryzae	Streptacidiphilus	Streptomycetaceae		0	2.63407e-05	0	0	0
	Streptomyces albulus	Streptomyces	Streptomycetaceae		0	12	0	2	0			Streptomyces albulus	Streptomyces	Streptomycetaceae		0	0.000316089	0	0.000226963	0
	Streptomyces albus	Streptomyces	Streptomycetaceae		2	22	0	10	0			Streptomyces albus	Streptomyces	Streptomycetaceae		0.00106895	0.000579496	0	0.00113482	0
	Streptomyces ambofaciens	Streptomyces	Streptomycetaceae		0	4	0	0	0			Streptomyces ambofaciens	Streptomyces	Streptomycetaceae		0	0.000105363	0	0	0
	Streptomyces antibioticus	Streptomyces	Streptomycetaceae		0	0	0	1	0			Streptomyces antibioticus	Streptomyces	Streptomycetaceae		0	0	0	0.000113482	0
	Streptomyces avermitilis	Streptomyces	Streptomycetaceae		0	7	0	0	0			Streptomyces avermitilis	Streptomyces	Streptomycetaceae		0	0.000184385	0	0	0
	Streptomyces bingchenggensis	Streptomyces	Streptomycetaceae		0	18	0	1	0			Streptomyces bingchenggensis	Streptomyces	Streptomycetaceae		0	0.000474133	0	0.000113482	0
	Streptomyces cattleya	Streptomyces	Streptomycetaceae		1	22	0	0	0			Streptomyces cattleya	Streptomyces	Streptomycetaceae		0.000534474	0.000579496	0	0	0
	Streptomyces coelicolor	Streptomyces	Streptomycetaceae		2	5	0	0	0			Streptomyces coelicolor	Streptomyces	Streptomycetaceae		0.00106895	0.000131704	0	0	0
	Streptomyces collinus	Streptomyces	Streptomycetaceae		0	18	0	3	0			Streptomyces collinus	Streptomyces	Streptomycetaceae		0	0.000474133	0	0.000340445	0
	Streptomyces davawensis	Streptomyces	Streptomycetaceae		0	5	0	1	0			Streptomyces davawensis	Streptomyces	Streptomycetaceae		0	0.000131704	0	0.000113482	0
	Streptomyces fulvissimus	Streptomyces	Streptomycetaceae		2	4	0	2	0			Streptomyces fulvissimus	Streptomyces	Streptomycetaceae		0.00106895	0.000105363	0	0.000226963	0
	Streptomyces griseus	Streptomyces	Streptomycetaceae		0	16	0	6	0			Streptomyces griseus	Streptomyces	Streptomycetaceae		0	0.000421452	0	0.00068089	0
	Streptomyces hygroscopicus	Streptomyces	Streptomycetaceae		1	17	0	2	0			Streptomyces hygroscopicus	Streptomyces	Streptomycetaceae		0.000534474	0.000447793	0	0.000226963	0
	Streptomyces iranensis	Streptomyces	Streptomycetaceae		0	6	0	1	0			Streptomyces iranensis	Streptomyces	Streptomycetaceae		0	0.000158044	0	0.000113482	0
	Streptomyces lavendulae	Streptomyces	Streptomycetaceae		0	0	0	1	0			Streptomyces lavendulae	Streptomyces	Streptomycetaceae		0	0	0	0.000113482	0
	Streptomyces pratensis	Streptomyces	Streptomycetaceae		0	13	0	1	0			Streptomyces pratensis	Streptomyces	Streptomycetaceae		0	0.00034243	0	0.000113482	0
	Streptomyces rapamycinicus	Streptomyces	Streptomycetaceae		0	0	0	1	0			Streptomyces rapamycinicus	Streptomyces	Streptomycetaceae		0	0	0	0.000113482	0
	Streptomyces rochei	Streptomyces	Streptomycetaceae		0	0	0	1	0			Streptomyces rochei	Streptomyces	Streptomycetaceae		0	0	0	0.000113482	0
	Streptomyces scabiei	Streptomyces	Streptomycetaceae		1	1	0	1	0			Streptomyces scabiei	Streptomyces	Streptomycetaceae		0.000534474	2.63407e-05	0	0.000113482	0
	Streptomyces sp. 1019	Streptomyces	Streptomycetaceae		0	1	0	0	0			Streptomyces sp. 1019	Streptomyces	Streptomycetaceae		0	2.63407e-05	0	0	0
	Streptomyces sp. PAMC26508	Streptomyces	Streptomycetaceae		0	1	0	0	0			Streptomyces sp. PAMC26508	Streptomyces	Streptomycetaceae		0	2.63407e-05	0	0	0
	Streptomyces sp. SirexAA-E	Streptomyces	Streptomycetaceae		0	8	0	1	0			Streptomyces sp. SirexAA-E	Streptomyces	Streptomycetaceae		0	0.000210726	0	0.000113482	0
	Streptomyces sp. VC-YC6648	Streptomyces	Streptomycetaceae		0	0	0	1	0			Streptomyces sp. VC-YC6648	Streptomyces	Streptomycetaceae		0	0	0	0.000113482	0
	Streptomyces sp. WM4235	Streptomyces	Streptomycetaceae		0	3	0	0	0			Streptomyces sp. WM4235	Streptomyces	Streptomycetaceae		0	7.90222e-05	0	0	0
	Streptomyces sp. enrichment culture clone SRAN01	Streptomyces	Streptomycetaceae		0	1	0	0	0			Streptomyces sp. enrichment culture clone SRAN01	Streptomyces	Streptomycetaceae		0	2.63407e-05	0	0	0
	Streptomyces toyocaensis	Streptomyces	Streptomycetaceae		0	1	0	0	0			Streptomyces toyocaensis	Streptomyces	Streptomycetaceae		0	2.63407e-05	0	0	0
	Streptomyces venezuelae	Streptomyces	Streptomycetaceae		0	5	0	1	0			Streptomyces venezuelae	Streptomyces	Streptomycetaceae		0	0.000131704	0	0.000113482	0
	Streptomyces violaceusniger	Streptomyces	Streptomycetaceae		2	7	0	0	0			Streptomyces violaceusniger	Streptomyces	Streptomycetaceae		0.00106895	0.000184385	0	0	0
	Streptomyces viridochromogenes	Streptomyces	Streptomycetaceae		0	1	0	0	0			Streptomyces viridochromogenes	Streptomyces	Streptomycetaceae		0	2.63407e-05	0	0	0
		Streptomyces	Streptomycetaceae		3	36	0	8	0				Streptomyces	Streptomycetaceae		0.00160342	0.000948267	0	0.000907853	0
			Streptomycetaceae		2	39	0	11	0					Streptomycetaceae		0.00106895	0.00102729	0	0.0012483	0
	Microtetraspora niveoalba	Microtetraspora	Streptosporangiaceae		0	0	0	1	0			Microtetraspora niveoalba	Microtetraspora	Streptosporangiaceae		0	0	0	0.000113482	0
	Planobispora rosea	Planobispora	Streptosporangiaceae		0	1	0	1	0			Planobispora rosea	Planobispora	Streptosporangiaceae		0	2.63407e-05	0	0.000113482	0
	Streptosporangium roseum	Streptosporangium	Streptosporangiaceae		1	10	0	1	0			Streptosporangium roseum	Streptosporangium	Streptosporangiaceae		0.000534474	0.000263407	0	0.000113482	0
			Streptosporangiaceae		0	4	0	2	0					Streptosporangiaceae		0	0.000105363	0	0.000226963	0
	Symbiobacterium thermophilum	Symbiobacterium	Symbiobacteriaceae		0	0	0	1	0			Symbiobacterium thermophilum	Symbiobacterium	Symbiobacteriaceae		0	0	0	0.000113482	0
			Symbiobacteriaceae		0	2	0	0	0					Symbiobacteriaceae		0	5.26815e-05	0	0	0
	Desulfomonile tiedjei	Desulfomonile	Syntrophaceae		0	0	0	1	0			Desulfomonile tiedjei	Desulfomonile	Syntrophaceae		0	0	0	0.000113482	0
	Meiothermus silvanus	Meiothermus	Thermaceae		0	17	0	4	0			Meiothermus silvanus	Meiothermus	Thermaceae		0	0.000447793	0	0.000453926	0
	Thermus scotoductus	Thermus	Thermaceae		3	20	0	18	0			Thermus scotoductus	Thermus	Thermaceae		0.00160342	0.000526815	0	0.00204267	0
	Thermus thermophilus	Thermus	Thermaceae		0	14	0	1	0			Thermus thermophilus	Thermus	Thermaceae		0	0.00036877	0	0.000113482	0
		Thermus	Thermaceae		0	0	0	1	0				Thermus	Thermaceae		0	0	0	0.000113482	0
	Thermomonospora curvata	Thermomonospora	Thermomonosporaceae		1	10	0	0	0			Thermomonospora curvata	Thermomonospora	Thermomonosporaceae		0.000534474	0.000263407	0	0	0
			Thermomonosporaceae		0	4	0	1	0					Thermomonosporaceae		0	0.000105363	0	0.000113482	0
	Truepera radiovictrix	Truepera	Trueperaceae		0	6	0	0	0			Truepera radiovictrix	Truepera	Trueperaceae		0	0.000158044	0	0	0
	Tsukamurella paurometabola	Tsukamurella	Tsukamurellaceae		3	1	0	0	0			Tsukamurella paurometabola	Tsukamurella	Tsukamurellaceae		0.00160342	2.63407e-05	0	0	0
			Tsukamurellaceae		0	0	0	1	0					Tsukamurellaceae		0	0	0	0.000113482	0
	Megamonas hypermegale	Megamonas	Veillonellaceae		1	4	0	0	0			Megamonas hypermegale	Megamonas	Veillonellaceae		0.000534474	0.000105363	0	0	0
	Veillonella parvula	Veillonella	Veillonellaceae		2	34	0	15	1			Veillonella parvula	Veillonella	Veillonellaceae		0.00106895	0.000895585	0	0.00170222	0.0169492
			Veillonellaceae		0	1	0	0	0					Veillonellaceae		0	2.63407e-05	0	0	0
	Pedosphaera parvula	Pedosphaera	Verrucomicrobia subdivision 3		0	3	0	0	0			Pedosphaera parvula	Pedosphaera	Verrucomicrobia subdivision 3		0	7.90222e-05	0	0	0
	Akkermansia muciniphila	Akkermansia	Verrucomicrobiaceae		3	8	6	0	0			Akkermansia muciniphila	Akkermansia	Verrucomicrobiaceae		0.00160342	0.000210726	0.0410959	0	0
		Akkermansia	Verrucomicrobiaceae		0	1	0	0	0				Akkermansia	Verrucomicrobiaceae		0	2.63407e-05	0	0	0
	Vibrio alginolyticus	Vibrio	Vibrionaceae		2	0	0	0	0			Vibrio alginolyticus	Vibrio	Vibrionaceae		0.00106895	0	0	0	0
		Vibrio	Vibrionaceae		0	0	0	1	0				Vibrio	Vibrionaceae		0	0	0	0.000113482	0
			Vibrionaceae		0	3	0	1	0					Vibrionaceae		0	7.90222e-05	0	0.000113482	0
			Williamsiaceae		0	1	0	1	0					Williamsiaceae		0	2.63407e-05	0	0.000113482	0
	Azorhizobium caulinodans	Azorhizobium	Xanthobacteraceae		0	1	0	0	0			Azorhizobium caulinodans	Azorhizobium	Xanthobacteraceae		0	2.63407e-05	0	0	0
	Starkeya novella	Starkeya	Xanthobacteraceae		0	3	0	3	0			Starkeya novella	Starkeya	Xanthobacteraceae		0	7.90222e-05	0	0.000340445	0
	Xanthobacter autotrophicus	Xanthobacter	Xanthobacteraceae		0	14	0	0	0			Xanthobacter autotrophicus	Xanthobacter	Xanthobacteraceae		0	0.00036877	0	0	0
	Dyella jiangningensis	Dyella	Xanthomonadaceae		0	1	0	0	0			Dyella jiangningensis	Dyella	Xanthomonadaceae		0	2.63407e-05	0	0	0
		Ignatzschineria	Xanthomonadaceae		0	2	0	0	0				Ignatzschineria	Xanthomonadaceae		0	5.26815e-05	0	0	0
	Pseudoxanthomonas spadix	Pseudoxanthomonas	Xanthomonadaceae		1	3	0	2	0			Pseudoxanthomonas spadix	Pseudoxanthomonas	Xanthomonadaceae		0.000534474	7.90222e-05	0	0.000226963	0
	Pseudoxanthomonas suwonensis	Pseudoxanthomonas	Xanthomonadaceae		0	19	0	3	0			Pseudoxanthomonas suwonensis	Pseudoxanthomonas	Xanthomonadaceae		0	0.000500474	0	0.000340445	0
	Rhodanobacter denitrificans	Rhodanobacter	Xanthomonadaceae		3	6	0	0	0			Rhodanobacter denitrificans	Rhodanobacter	Xanthomonadaceae		0.00160342	0.000158044	0	0	0
	Stenotrophomonas maltophilia	Stenotrophomonas	Xanthomonadaceae		13	72	0	21	0			Stenotrophomonas maltophilia	Stenotrophomonas	Xanthomonadaceae		0.00694816	0.00189653	0	0.00238311	0
	Stenotrophomonas rhizophila	Stenotrophomonas	Xanthomonadaceae		2	31	0	9	0			Stenotrophomonas rhizophila	Stenotrophomonas	Xanthomonadaceae		0.00106895	0.000816563	0	0.00102133	0
		Stenotrophomonas	Xanthomonadaceae		2	0	0	3	0				Stenotrophomonas	Xanthomonadaceae		0.00106895	0	0	0.000340445	0
	Xanthomonas albilineans	Xanthomonas	Xanthomonadaceae		0	6	0	0	0			Xanthomonas albilineans	Xanthomonas	Xanthomonadaceae		0	0.000158044	0	0	0
	Xanthomonas campestris	Xanthomonas	Xanthomonadaceae		24	2	0	0	0			Xanthomonas campestris	Xanthomonas	Xanthomonadaceae		0.0128274	5.26815e-05	0	0	0
	Xanthomonas fuscans	Xanthomonas	Xanthomonadaceae		0	0	0	1	0			Xanthomonas fuscans	Xanthomonas	Xanthomonadaceae		0	0	0	0.000113482	0
	Xanthomonas oryzae	Xanthomonas	Xanthomonadaceae		0	0	0	2	0			Xanthomonas oryzae	Xanthomonas	Xanthomonadaceae		0	0	0	0.000226963	0
	Xanthomonas sacchari	Xanthomonas	Xanthomonadaceae		0	1	0	0	0			Xanthomonas sacchari	Xanthomonas	Xanthomonadaceae		0	2.63407e-05	0	0	0
	Xanthomonas translucens	Xanthomonas	Xanthomonadaceae		0	0	0	1	0			Xanthomonas translucens	Xanthomonas	Xanthomonadaceae		0	0	0	0.000113482	0
		Xanthomonas	Xanthomonadaceae		2	2	0	0	0				Xanthomonas	Xanthomonadaceae		0.00106895	5.26815e-05	0	0	0
	Xylella fastidiosa	Xylella	Xanthomonadaceae		0	0	0	1	0			Xylella fastidiosa	Xylella	Xanthomonadaceae		0	0	0	0.000113482	0
			Xanthomonadaceae		0	23	0	10	0					Xanthomonadaceae		0	0.000605837	0	0.00113482	0
	Candidatus Babela massiliensis	Candidatus Babela			0	0	0	1	0			Candidatus Babela massiliensis	Candidatus Babela			0	0	0	0.000113482	0
	Candidatus Hodgkinia cicadicola	Candidatus Hodgkinia			0	8	0	0	0			Candidatus Hodgkinia cicadicola	Candidatus Hodgkinia			0	0.000210726	0	0	0
	endosymbiont of Sphenophorus levis	Candidatus Nardonella			0	0	0	1	0			endosymbiont of Sphenophorus levis	Candidatus Nardonella			0	0	0	0.000113482	0
	Candidatus Vidania fulgoroideae	Candidatus Vidania			0	1	0	0	0			Candidatus Vidania fulgoroideae	Candidatus Vidania			0	2.63407e-05	0	0	0
	Chroococcidiopsis thermalis	Chroococcidiopsis			2	25	0	8	0			Chroococcidiopsis thermalis	Chroococcidiopsis			0.00106895	0.000658519	0	0.000907853	0
	Cyanobium gracile	Cyanobium			0	2	0	0	0			Cyanobium gracile	Cyanobium			0	5.26815e-05	0	0	0
	Cyanobium sp. PCC 7009	Cyanobium			0	0	0	1	0			Cyanobium sp. PCC 7009	Cyanobium			0	0	0	0.000113482	0
	Exiguobacterium sp. AT1b	Exiguobacterium			3	4	0	3	0			Exiguobacterium sp. AT1b	Exiguobacterium			0.00160342	0.000105363	0	0.000340445	0
	Exiguobacterium sp. MH3	Exiguobacterium			0	24	0	1	0			Exiguobacterium sp. MH3	Exiguobacterium			0	0.000632178	0	0.000113482	0
	Exiguobacterium sp. N139	Exiguobacterium			0	1	0	0	0			Exiguobacterium sp. N139	Exiguobacterium			0	2.63407e-05	0	0	0
	Exiguobacterium sp. S3-2	Exiguobacterium			0	0	0	1	0			Exiguobacterium sp. S3-2	Exiguobacterium			0	0	0	0.000113482	0
	Geitlerinema sp. PCC 7407	Geitlerinema			0	13	0	7	0			Geitlerinema sp. PCC 7407	Geitlerinema			0	0.00034243	0	0.000794371	0
	Gloeobacter violaceus	Gloeobacter			0	1	0	0	0			Gloeobacter violaceus	Gloeobacter			0	2.63407e-05	0	0	0
	Gloeocapsa sp. PCC 7428	Gloeocapsa			0	0	0	2	0			Gloeocapsa sp. PCC 7428	Gloeocapsa			0	0	0	0.000226963	0
	uncultured Leptolyngbya sp.	Leptolyngbya			0	0	0	1	0			uncultured Leptolyngbya sp.	Leptolyngbya			0	0	0	0.000113482	0
	Leptothrix cholodnii	Leptothrix			0	18	0	1	0			Leptothrix cholodnii	Leptothrix			0	0.000474133	0	0.000113482	0
	Methylibium petroleiphilum	Methylibium			0	4	0	5	0			Methylibium petroleiphilum	Methylibium			0	0.000105363	0	0.000567408	0
	Microcoleus sp. PCC 7113	Microcoleus			0	6	0	5	0			Microcoleus sp. PCC 7113	Microcoleus			0	0.000158044	0	0.000567408	0
	Microcystis aeruginosa	Microcystis			0	3	0	1	0			Microcystis aeruginosa	Microcystis			0	7.90222e-05	0	0.000113482	0
	Oscillatoria acuminata	Oscillatoria			0	0	0	2	0			Oscillatoria acuminata	Oscillatoria			0	0	0	0.000226963	0
	Oscillatoria nigro-viridis	Oscillatoria			0	35	0	7	0			Oscillatoria nigro-viridis	Oscillatoria			0	0.000921926	0	0.000794371	0
	Polymorphum gilvum	Polymorphum			1	4	0	3	0			Polymorphum gilvum	Polymorphum			0.000534474	0.000105363	0	0.000340445	0
	Rubrivivax gelatinosus	Rubrivivax			2	13	0	3	0			Rubrivivax gelatinosus	Rubrivivax			0.00106895	0.00034243	0	0.000340445	0
	Tropheryma whipplei	Tropheryma			0	1	0	1	0			Tropheryma whipplei	Tropheryma			0	2.63407e-05	0	0.000113482	0
	Clostridiales genomosp. BVAB3				0	0	0	1	0			Clostridiales genomosp. BVAB3				0	0	0	0.000113482	0
	Gemmatimonadetes bacterium KBS708				0	27	0	0	0			Gemmatimonadetes bacterium KBS708				0	0.0007112	0	0	0
	bacterium EBAD25				2	0	0	1	0			bacterium EBAD25				0.00106895	0	0	0.000113482	0
	bacterium enrichment culture clone P56-1B				0	1	0	0	0			bacterium enrichment culture clone P56-1B				0	2.63407e-05	0	0	0
	beta proteobacterium endosymbiont of Nesophrosyne sp.				0	1	0	0	0			beta proteobacterium endosymbiont of Nesophrosyne sp.				0	2.63407e-05	0	0	0
	butyrate-producing bacterium SS3/4				0	0	1	0	0			butyrate-producing bacterium SS3/4				0	0	0.00684931	0	0
	uncultured Actinomycetales bacterium				2	0	0	0	0			uncultured Actinomycetales bacterium				0.00106895	0	0	0	0
	uncultured Bacilli bacterium				0	0	0	1	0			uncultured Bacilli bacterium				0	0	0	0.000113482	0
	uncultured Burkholderiales bacterium				0	0	1	0	0			uncultured Burkholderiales bacterium				0	0	0.00684931	0	0
	uncultured Enterobacteriales bacterium				0	0	0	1	0			uncultured Enterobacteriales bacterium				0	0	0	0.000113482	0
	uncultured Pseudomonadales bacterium HF0500_12O04				0	13	0	1	0			uncultured Pseudomonadales bacterium HF0500_12O04				0	0.00034243	0	0.000113482	0
	uncultured Vibrionales bacterium HF0010_22E23				0	0	0	1	0			uncultured Vibrionales bacterium HF0010_22E23				0	0	0	0.000113482	0
	uncultured actinobacterium				0	4	0	0	0			uncultured actinobacterium				0	0.000105363	0	0	0
	uncultured bacterium				23	307	13	43	6			uncultured bacterium				0.0122929	0.00808661	0.0890411	0.00487971	0.101695
	uncultured bacterium A1Q1_fos_150				0	11	0	5	0			uncultured bacterium A1Q1_fos_150				0	0.000289748	0	0.000567408	0
	uncultured bacterium A1Q1_fos_550				1	2	0	0	0			uncultured bacterium A1Q1_fos_550				0.000534474	5.26815e-05	0	0	0
	uncultured bacterium Contig1474_n_1484_cl				0	1	0	0	0			uncultured bacterium Contig1474_n_1484_cl				0	2.63407e-05	0	0	0
	uncultured bacterium FGYC_13M19				0	21	0	0	0			uncultured bacterium FGYC_13M19				0	0.000553156	0	0	0
	uncultured bacterium HF0010_04H24				0	0	0	1	0			uncultured bacterium HF0010_04H24				0	0	0	0.000113482	0
	uncultured bacterium HHV216				1	9	0	0	0			uncultured bacterium HHV216				0.000534474	0.000237067	0	0	0
	uncultured bacterium HHV35				0	0	0	1	0			uncultured bacterium HHV35				0	0	0	0.000113482	0
	uncultured bacterium contig00040				1	0	0	0	0			uncultured bacterium contig00040				0.000534474	0	0	0	0
	uncultured bacterium contig00069				0	1	0	0	0			uncultured bacterium contig00069				0	2.63407e-05	0	0	0
	uncultured bacterium contig00086				1	0	0	0	0			uncultured bacterium contig00086				0.000534474	0	0	0	0
	uncultured bacterium contig00117				0	8	0	0	0			uncultured bacterium contig00117				0	0.000210726	0	0	0
	uncultured bacterium contig00142				0	1	0	0	0			uncultured bacterium contig00142				0	2.63407e-05	0	0	0
	uncultured bacterium contig00146				0	2	0	0	0			uncultured bacterium contig00146				0	5.26815e-05	0	0	0
	uncultured bacterium contig00185				0	0	0	1	0			uncultured bacterium contig00185				0	0	0	0.000113482	0
	uncultured bacterium contig00199				0	0	0	2	0			uncultured bacterium contig00199				0	0	0	0.000226963	0
	uncultured bacterium ctg7180000000733				0	8	0	0	0			uncultured bacterium ctg7180000000733				0	0.000210726	0	0	0
	uncultured bacterium ctg7180000000821				0	0	0	1	0			uncultured bacterium ctg7180000000821				0	0	0	0.000113482	0
	uncultured bacterium ctg7180000000869				0	0	0	1	0			uncultured bacterium ctg7180000000869				0	0	0	0.000113482	0
	uncultured bacterium ctg7180000000909				0	1	0	0	0			uncultured bacterium ctg7180000000909				0	2.63407e-05	0	0	0
	uncultured bacterium ctg7180000001172				0	1	0	0	0			uncultured bacterium ctg7180000001172				0	2.63407e-05	0	0	0
	uncultured bacterium ctg7180000001449				0	4	0	0	0			uncultured bacterium ctg7180000001449				0	0.000105363	0	0	0
	uncultured bacterium esnapd5.2				0	1	0	0	0			uncultured bacterium esnapd5.2				0	2.63407e-05	0	0	0
	uncultured bacterium zdt-44a23				0	2	0	0	0			uncultured bacterium zdt-44a23				0	5.26815e-05	0	0	0
	uncultured beta proteobacterium				1	2	0	1	0			uncultured beta proteobacterium				0.000534474	5.26815e-05	0	0.000113482	0
	uncultured beta proteobacterium CBNPD1 BAC clone 578				0	0	0	2	0			uncultured beta proteobacterium CBNPD1 BAC clone 578				0	0	0	0.000226963	0
	uncultured cyanobacterium				0	0	0	1	0			uncultured cyanobacterium				0	0	0	0.000113482	0
	uncultured denitrifying bacterium				0	3	0	2	0			uncultured denitrifying bacterium				0	7.90222e-05	0	0.000226963	0
	uncultured marine bacterium				0	3	0	0	0			uncultured marine bacterium				0	7.90222e-05	0	0	0
	uncultured proteobacterium				0	1	0	2	0			uncultured proteobacterium				0	2.63407e-05	0	0.000226963	0
	uncultured rumen bacterium				0	1	0	0	0			uncultured rumen bacterium				0	2.63407e-05	0	0	0
	uncultured soil bacterium				0	5	0	4	0			uncultured soil bacterium				0	0.000131704	0	0.000453926	0
	unidentified bacterium CPA49				1	0	0	0	0			unidentified bacterium CPA49				0.000534474	0	0	0	0
	unidentified eubacterium clone ESH7-9				0	2	0	0	0			unidentified eubacterium clone ESH7-9				0	5.26815e-05	0	0	0
					38	404	20	125	6							0.02031	0.0106417	0.136986	0.0141852	0.101695
	Note: all numbers are pre-calculated by SURPI

## Sheet: Bacteria(NT+Balamuthia contigs)
Number of reads aligning to Bacterial genbank entries following alignment to all of NCBI nt with the addition of the newly assembled balamuthia genome (edit distance cutoff 6). Table representing read counts (A) or fraction of reads in this category (B)
A.	species	genus	family	tag	Brain-Biopsy_Day6 37	CSF_RNA_Day6 39	CSF_DNA_Day6 42	CSF_RNA_Day1 74	CSF_DNA_Day1 76		B.	species	genus	family	tag	Brain-Biopsy_Day6 37	CSF_RNA_Day6 39	CSF_DNA_Day6 42	CSF_RNA_Day1 74	CSF_DNA_Day1 76
	Acidiphilium multivorum	Acidiphilium	Acetobacteraceae		0	0	0	2	0			Acidiphilium multivorum	Acidiphilium	Acetobacteraceae		0	0	0	0.000226963	0
	Acholeplasma laidlawii	Acholeplasma	Acholeplasmataceae		0	1	0	0	0			Acholeplasma laidlawii	Acholeplasma	Acholeplasmataceae		0	2.6347e-05	0	0	0
	Aster yellows phytoplasma	Candidatus Phytoplasma	Acholeplasmataceae		0	0	1	0	0			Aster yellows phytoplasma	Candidatus Phytoplasma	Acholeplasmataceae		0	0	0.00684931	0	0
			Acholeplasmataceae		0	17	0	0	0					Acholeplasmataceae		0	0.000447899	0	0	0
	Acidaminococcus fermentans	Acidaminococcus	Acidaminococcaceae		0	0	1	0	0			Acidaminococcus fermentans	Acidaminococcus	Acidaminococcaceae		0	0	0.00684931	0	0
	Ilumatobacter coccineus	Ilumatobacter	Acidimicrobiaceae		0	15	0	1	0			Ilumatobacter coccineus	Ilumatobacter	Acidimicrobiaceae		0	0.000395205	0	0.000113482	0
	Actinomyces naeslundii	Actinomyces	Actinomycetaceae		0	0	0	1	0			Actinomyces naeslundii	Actinomyces	Actinomycetaceae		0	0	0	0.000113482	0
	Mobiluncus curtisii	Mobiluncus	Actinomycetaceae		0	26	0	0	0			Mobiluncus curtisii	Mobiluncus	Actinomycetaceae		0	0.000685022	0	0	0
			Actinomycetaceae		0	1	0	2	0					Actinomycetaceae		0	2.6347e-05	0	0.000226963	0
	Aerococcus urinae	Aerococcus	Aerococcaceae		0	1	0	1	0			Aerococcus urinae	Aerococcus	Aerococcaceae		0	2.6347e-05	0	0.000113482	0
			Aerococcaceae		0	0	0	1	0					Aerococcaceae		0	0	0	0.000113482	0
	Aeromonas hydrophila	Aeromonas	Aeromonadaceae		6	165	0	18	0			Aeromonas hydrophila	Aeromonas	Aeromonadaceae		0.00320684	0.00434725	0	0.00204267	0
	Aeromonas media	Aeromonas	Aeromonadaceae		0	87	0	13	0			Aeromonas media	Aeromonas	Aeromonadaceae		0	0.00229219	0	0.00147526	0
	Aeromonas salmonicida	Aeromonas	Aeromonadaceae		4	14	0	5	0			Aeromonas salmonicida	Aeromonas	Aeromonadaceae		0.00213789	0.000368858	0	0.000567408	0
	Aeromonas veronii	Aeromonas	Aeromonadaceae		3	5	0	5	0			Aeromonas veronii	Aeromonas	Aeromonadaceae		0.00160342	0.000131735	0	0.000567408	0
		Aeromonas	Aeromonadaceae		0	14	0	0	0				Aeromonas	Aeromonadaceae		0	0.000368858	0	0	0
	Oceanimonas sp. GK1	Oceanimonas	Aeromonadaceae		0	7	0	0	0			Oceanimonas sp. GK1	Oceanimonas	Aeromonadaceae		0	0.000184429	0	0	0
	Tolumonas auensis	Tolumonas	Aeromonadaceae		0	5	0	0	0			Tolumonas auensis	Tolumonas	Aeromonadaceae		0	0.000131735	0	0	0
			Aeromonadaceae		0	15	0	5	0					Aeromonadaceae		0	0.000395205	0	0.000567408	0
	Achromobacter xylosoxidans	Achromobacter	Alcaligenaceae		9	28	0	13	0			Achromobacter xylosoxidans	Achromobacter	Alcaligenaceae		0.00481026	0.000737716	0	0.00147526	0
	Advenella kashmirensis	Advenella	Alcaligenaceae		0	2	0	0	0			Advenella kashmirensis	Advenella	Alcaligenaceae		0	5.2694e-05	0	0	0
	Bordetella bronchiseptica	Bordetella	Alcaligenaceae		0	1	0	0	0			Bordetella bronchiseptica	Bordetella	Alcaligenaceae		0	2.6347e-05	0	0	0
	Bordetella petrii	Bordetella	Alcaligenaceae		1	18	0	0	0			Bordetella petrii	Bordetella	Alcaligenaceae		0.000534474	0.000474246	0	0	0
		Bordetella	Alcaligenaceae		0	1	0	0	0				Bordetella	Alcaligenaceae		0	2.6347e-05	0	0	0
	Castellaniella defragrans	Castellaniella	Alcaligenaceae		0	20	1	0	0			Castellaniella defragrans	Castellaniella	Alcaligenaceae		0	0.00052694	0.00684931	0	0
			Alcaligenaceae		2	9	0	2	0					Alcaligenaceae		0.00106895	0.000237123	0	0.000226963	0
	Alcanivorax dieselolei	Alcanivorax	Alcanivoracaceae		0	1	0	4	0			Alcanivorax dieselolei	Alcanivorax	Alcanivoracaceae		0	2.6347e-05	0	0.000453926	0
	Marinobacter adhaerens	Marinobacter	Alteromonadaceae		2	0	0	0	0			Marinobacter adhaerens	Marinobacter	Alteromonadaceae		0.00106895	0	0	0	0
	Saccharophagus degradans	Saccharophagus	Alteromonadaceae		0	4	0	0	0			Saccharophagus degradans	Saccharophagus	Alteromonadaceae		0	0.000105388	0	0	0
			Alteromonadaceae		0	1	0	0	0					Alteromonadaceae		0	2.6347e-05	0	0	0
	Anaeromyxobacter dehalogenans	Anaeromyxobacter	Anaeromyxobacteraceae		0	0	0	1	0			Anaeromyxobacter dehalogenans	Anaeromyxobacter	Anaeromyxobacteraceae		0	0	0	0.000113482	0
	Anaeromyxobacter sp. Fw109-5	Anaeromyxobacter	Anaeromyxobacteraceae		0	2	0	0	0			Anaeromyxobacter sp. Fw109-5	Anaeromyxobacter	Anaeromyxobacteraceae		0	5.2694e-05	0	0	0
	Anaeromyxobacter sp. K	Anaeromyxobacter	Anaeromyxobacteraceae		1	4	0	2	0			Anaeromyxobacter sp. K	Anaeromyxobacter	Anaeromyxobacteraceae		0.000534474	0.000105388	0	0.000226963	0
	Anoxybacillus flavithermus	Anoxybacillus	Bacillaceae		0	1	0	0	0			Anoxybacillus flavithermus	Anoxybacillus	Bacillaceae		0	2.6347e-05	0	0	0
	Bacillus amyloliquefaciens	Bacillus	Bacillaceae		0	9	0	0	0			Bacillus amyloliquefaciens	Bacillus	Bacillaceae		0	0.000237123	0	0	0
	Bacillus cereus	Bacillus	Bacillaceae		1	0	0	3	0			Bacillus cereus	Bacillus	Bacillaceae		0.000534474	0	0	0.000340445	0
	Bacillus coagulans	Bacillus	Bacillaceae		0	0	0	2	0			Bacillus coagulans	Bacillus	Bacillaceae		0	0	0	0.000226963	0
	Bacillus licheniformis	Bacillus	Bacillaceae		0	0	0	1	0			Bacillus licheniformis	Bacillus	Bacillaceae		0	0	0	0.000113482	0
	Bacillus megaterium	Bacillus	Bacillaceae		2	25	0	14	0			Bacillus megaterium	Bacillus	Bacillaceae		0.00106895	0.000658675	0	0.00158874	0
	Bacillus pumilus	Bacillus	Bacillaceae		1	0	0	3	0			Bacillus pumilus	Bacillus	Bacillaceae		0.000534474	0	0	0.000340445	0
	Bacillus sp. 1061	Bacillus	Bacillaceae		0	2	0	0	0			Bacillus sp. 1061	Bacillus	Bacillaceae		0	5.2694e-05	0	0	0
	Bacillus sp. 1NLA3E	Bacillus	Bacillaceae		0	8	0	0	0			Bacillus sp. 1NLA3E	Bacillus	Bacillaceae		0	0.000210776	0	0	0
	Bacillus sp. SA1-12	Bacillus	Bacillaceae		0	0	0	1	0			Bacillus sp. SA1-12	Bacillus	Bacillaceae		0	0	0	0.000113482	0
	Bacillus subtilis	Bacillus	Bacillaceae		0	0	0	1	0			Bacillus subtilis	Bacillus	Bacillaceae		0	0	0	0.000113482	0
	Bacillus thuringiensis	Bacillus	Bacillaceae		0	5	0	0	0			Bacillus thuringiensis	Bacillus	Bacillaceae		0	0.000131735	0	0	0
	Bacillus toyonensis	Bacillus	Bacillaceae		0	1	0	0	0			Bacillus toyonensis	Bacillus	Bacillaceae		0	2.6347e-05	0	0	0
	Bacillus weihenstephanensis	Bacillus	Bacillaceae		0	3	0	0	0			Bacillus weihenstephanensis	Bacillus	Bacillaceae		0	7.9041e-05	0	0	0
		Bacillus	Bacillaceae		0	16	0	4	0				Bacillus	Bacillaceae		0	0.000421552	0	0.000453926	0
	Geobacillus sp. GHH01	Geobacillus	Bacillaceae		0	3	0	0	0			Geobacillus sp. GHH01	Geobacillus	Bacillaceae		0	7.9041e-05	0	0	0
	Geobacillus stearothermophilus	Geobacillus	Bacillaceae		1	4	0	1	0			Geobacillus stearothermophilus	Geobacillus	Bacillaceae		0.000534474	0.000105388	0	0.000113482	0
		Geobacillus	Bacillaceae		1	0	0	0	0				Geobacillus	Bacillaceae		0.000534474	0	0	0	0
	Halobacillus halophilus	Halobacillus	Bacillaceae		0	4	0	0	0			Halobacillus halophilus	Halobacillus	Bacillaceae		0	0.000105388	0	0	0
	Lysinibacillus sphaericus	Lysinibacillus	Bacillaceae		0	1	0	0	0			Lysinibacillus sphaericus	Lysinibacillus	Bacillaceae		0	2.6347e-05	0	0	0
	Marinococcus sp. HL7	Marinococcus	Bacillaceae		0	0	0	1	0			Marinococcus sp. HL7	Marinococcus	Bacillaceae		0	0	0	0.000113482	0
	Oceanobacillus oncorhynchi	Oceanobacillus	Bacillaceae		0	1	0	0	0			Oceanobacillus oncorhynchi	Oceanobacillus	Bacillaceae		0	2.6347e-05	0	0	0
			Bacillaceae		0	47	0	13	1					Bacillaceae		0	0.00123831	0	0.00147526	0.0169492
	Bacteroides fragilis	Bacteroides	Bacteroidaceae		4	12	3	2	0			Bacteroides fragilis	Bacteroides	Bacteroidaceae		0.00213789	0.000316164	0.0205479	0.000226963	0
	Bacteroides ovatus	Bacteroides	Bacteroidaceae		0	0	1	1	0			Bacteroides ovatus	Bacteroides	Bacteroidaceae		0	0	0.00684931	0.000113482	0
	Bacteroides salanitronis	Bacteroides	Bacteroidaceae		1	1	0	2	0			Bacteroides salanitronis	Bacteroides	Bacteroidaceae		0.000534474	2.6347e-05	0	0.000226963	0
	Bacteroides sp. HGA0131	Bacteroides	Bacteroidaceae		0	0	1	0	0			Bacteroides sp. HGA0131	Bacteroides	Bacteroidaceae		0	0	0.00684931	0	0
	Bacteroides thetaiotaomicron	Bacteroides	Bacteroidaceae		0	2	4	2	0			Bacteroides thetaiotaomicron	Bacteroides	Bacteroidaceae		0	5.2694e-05	0.0273973	0.000226963	0
	Bacteroides vulgatus	Bacteroides	Bacteroidaceae		12	38	18	3	0			Bacteroides vulgatus	Bacteroides	Bacteroidaceae		0.00641368	0.00100119	0.123288	0.000340445	0
	Bacteroides xylanisolvens	Bacteroides	Bacteroidaceae		0	0	2	3	0			Bacteroides xylanisolvens	Bacteroides	Bacteroidaceae		0	0	0.0136986	0.000340445	0
	uncultured Bacteroides sp.	Bacteroides	Bacteroidaceae		1	0	0	0	0			uncultured Bacteroides sp.	Bacteroides	Bacteroidaceae		0.000534474	0	0	0	0
		Bacteroides	Bacteroidaceae		12	10	24	0	0				Bacteroides	Bacteroidaceae		0.00641368	0.00026347	0.164384	0	0
			Bacteroidaceae		1	2	0	1	0					Bacteroidaceae		0.000534474	5.2694e-05	0	0.000113482	0
	Bdellovibrio bacteriovorus	Bdellovibrio	Bdellovibrionaceae		0	5	0	0	0			Bdellovibrio bacteriovorus	Bdellovibrio	Bdellovibrionaceae		0	0.000131735	0	0	0
	Bdellovibrio exovorus	Bdellovibrio	Bdellovibrionaceae		0	0	0	1	0			Bdellovibrio exovorus	Bdellovibrio	Bdellovibrionaceae		0	0	0	0.000113482	0
	Methylocella silvestris	Methylocella	Beijerinckiaceae		0	1	0	0	0			Methylocella silvestris	Methylocella	Beijerinckiaceae		0	2.6347e-05	0	0	0
	Beutenbergia cavernae	Beutenbergia	Beutenbergiaceae		1	16	0	0	0			Beutenbergia cavernae	Beutenbergia	Beutenbergiaceae		0.000534474	0.000421552	0	0	0
			Beutenbergiaceae		0	5	0	2	0					Beutenbergiaceae		0	0.000131735	0	0.000226963	0
	Bifidobacterium adolescentis	Bifidobacterium	Bifidobacteriaceae		2	0	0	0	0			Bifidobacterium adolescentis	Bifidobacterium	Bifidobacteriaceae		0.00106895	0	0	0	0
	Bifidobacterium animalis	Bifidobacterium	Bifidobacteriaceae		0	3	0	0	0			Bifidobacterium animalis	Bifidobacterium	Bifidobacteriaceae		0	7.9041e-05	0	0	0
	Bifidobacterium asteroides	Bifidobacterium	Bifidobacteriaceae		0	1	0	0	0			Bifidobacterium asteroides	Bifidobacterium	Bifidobacteriaceae		0	2.6347e-05	0	0	0
	Bifidobacterium bifidum	Bifidobacterium	Bifidobacteriaceae		0	24	0	0	0			Bifidobacterium bifidum	Bifidobacterium	Bifidobacteriaceae		0	0.000632328	0	0	0
	Bifidobacterium breve	Bifidobacterium	Bifidobacteriaceae		0	5	0	0	0			Bifidobacterium breve	Bifidobacterium	Bifidobacteriaceae		0	0.000131735	0	0	0
	Bifidobacterium longum	Bifidobacterium	Bifidobacteriaceae		1	1	0	1	0			Bifidobacterium longum	Bifidobacterium	Bifidobacteriaceae		0.000534474	2.6347e-05	0	0.000113482	0
		Bifidobacterium	Bifidobacteriaceae		1	4	0	0	0				Bifidobacterium	Bifidobacteriaceae		0.000534474	0.000105388	0	0	0
	Gardnerella vaginalis	Gardnerella	Bifidobacteriaceae		4	101	0	12	0			Gardnerella vaginalis	Gardnerella	Bifidobacteriaceae		0.00213789	0.00266105	0	0.00136178	0
		Gardnerella	Bifidobacteriaceae		0	0	0	1	0				Gardnerella	Bifidobacteriaceae		0	0	0	0.000113482	0
			Bifidobacteriaceae		1	5	0	1	0					Bifidobacteriaceae		0.000534474	0.000131735	0	0.000113482	0
	Bradyrhizobium diazoefficiens	Bradyrhizobium	Bradyrhizobiaceae		0	9	0	5	0			Bradyrhizobium diazoefficiens	Bradyrhizobium	Bradyrhizobiaceae		0	0.000237123	0	0.000567408	0
	Bradyrhizobium japonicum	Bradyrhizobium	Bradyrhizobiaceae		0	14	0	1	1			Bradyrhizobium japonicum	Bradyrhizobium	Bradyrhizobiaceae		0	0.000368858	0	0.000113482	0.0169492
	Bradyrhizobium oligotrophicum	Bradyrhizobium	Bradyrhizobiaceae		0	3	0	2	0			Bradyrhizobium oligotrophicum	Bradyrhizobium	Bradyrhizobiaceae		0	7.9041e-05	0	0.000226963	0
	Bradyrhizobium sp. BTAi1	Bradyrhizobium	Bradyrhizobiaceae		0	14	0	1	0			Bradyrhizobium sp. BTAi1	Bradyrhizobium	Bradyrhizobiaceae		0	0.000368858	0	0.000113482	0
	Bradyrhizobium sp. MG-2011-151-GH	Bradyrhizobium	Bradyrhizobiaceae		0	1	0	0	0			Bradyrhizobium sp. MG-2011-151-GH	Bradyrhizobium	Bradyrhizobiaceae		0	2.6347e-05	0	0	0
	Bradyrhizobium sp. ORS 278	Bradyrhizobium	Bradyrhizobiaceae		0	6	0	0	0			Bradyrhizobium sp. ORS 278	Bradyrhizobium	Bradyrhizobiaceae		0	0.000158082	0	0	0
	Bradyrhizobium sp. ORS 304	Bradyrhizobium	Bradyrhizobiaceae		0	1	0	0	0			Bradyrhizobium sp. ORS 304	Bradyrhizobium	Bradyrhizobiaceae		0	2.6347e-05	0	0	0
	Bradyrhizobium sp. S23321	Bradyrhizobium	Bradyrhizobiaceae		0	25	0	1	0			Bradyrhizobium sp. S23321	Bradyrhizobium	Bradyrhizobiaceae		0	0.000658675	0	0.000113482	0
	Bradyrhizobium sp. wall16	Bradyrhizobium	Bradyrhizobiaceae		0	4	0	0	0			Bradyrhizobium sp. wall16	Bradyrhizobium	Bradyrhizobiaceae		0	0.000105388	0	0	0
		Bradyrhizobium	Bradyrhizobiaceae		1	15	0	0	0				Bradyrhizobium	Bradyrhizobiaceae		0.000534474	0.000395205	0	0	0
	Nitrobacter hamburgensis	Nitrobacter	Bradyrhizobiaceae		0	3	0	0	0			Nitrobacter hamburgensis	Nitrobacter	Bradyrhizobiaceae		0	7.9041e-05	0	0	0
	Nitrobacter winogradskyi	Nitrobacter	Bradyrhizobiaceae		0	0	0	1	0			Nitrobacter winogradskyi	Nitrobacter	Bradyrhizobiaceae		0	0	0	0.000113482	0
	Rhodopseudomonas palustris	Rhodopseudomonas	Bradyrhizobiaceae		0	11	0	1	0			Rhodopseudomonas palustris	Rhodopseudomonas	Bradyrhizobiaceae		0	0.000289817	0	0.000113482	0
			Bradyrhizobiaceae		1	2	0	4	0					Bradyrhizobiaceae		0.000534474	5.2694e-05	0	0.000453926	0
	Ochrobactrum anthropi	Ochrobactrum	Brucellaceae		2	19	0	2	0			Ochrobactrum anthropi	Ochrobactrum	Brucellaceae		0.00106895	0.000500593	0	0.000226963	0
	Burkholderia cenocepacia	Burkholderia	Burkholderiaceae		0	5	0	0	0			Burkholderia cenocepacia	Burkholderia	Burkholderiaceae		0	0.000131735	0	0	0
	Burkholderia cepacia	Burkholderia	Burkholderiaceae		0	2	0	0	0			Burkholderia cepacia	Burkholderia	Burkholderiaceae		0	5.2694e-05	0	0	0
	Burkholderia gladioli	Burkholderia	Burkholderiaceae		2	34	0	0	0			Burkholderia gladioli	Burkholderia	Burkholderiaceae		0.00106895	0.000895798	0	0	0
	Burkholderia lata	Burkholderia	Burkholderiaceae		0	1	2	0	0			Burkholderia lata	Burkholderia	Burkholderiaceae		0	2.6347e-05	0.0136986	0	0
	Burkholderia pseudomallei	Burkholderia	Burkholderiaceae		0	0	0	1	0			Burkholderia pseudomallei	Burkholderia	Burkholderiaceae		0	0	0	0.000113482	0
	Burkholderia sp. KJ006	Burkholderia	Burkholderiaceae		0	0	0	1	0			Burkholderia sp. KJ006	Burkholderia	Burkholderiaceae		0	0	0	0.000113482	0
	Burkholderia sp. RPE64	Burkholderia	Burkholderiaceae		0	8	0	0	0			Burkholderia sp. RPE64	Burkholderia	Burkholderiaceae		0	0.000210776	0	0	0
	Burkholderia vietnamiensis	Burkholderia	Burkholderiaceae		2	9	0	1	0			Burkholderia vietnamiensis	Burkholderia	Burkholderiaceae		0.00106895	0.000237123	0	0.000113482	0
		Burkholderia	Burkholderiaceae		0	9	0	0	0				Burkholderia	Burkholderiaceae		0	0.000237123	0	0	0
	Cupriavidus metallidurans	Cupriavidus	Burkholderiaceae		4	3	1	1	0			Cupriavidus metallidurans	Cupriavidus	Burkholderiaceae		0.00213789	7.9041e-05	0.00684931	0.000113482	0
	Cupriavidus necator	Cupriavidus	Burkholderiaceae		0	2	0	1	0			Cupriavidus necator	Cupriavidus	Burkholderiaceae		0	5.2694e-05	0	0.000113482	0
	Cupriavidus pinatubonensis	Cupriavidus	Burkholderiaceae		0	0	0	1	0			Cupriavidus pinatubonensis	Cupriavidus	Burkholderiaceae		0	0	0	0.000113482	0
	Cupriavidus taiwanensis	Cupriavidus	Burkholderiaceae		0	1	0	1	0			Cupriavidus taiwanensis	Cupriavidus	Burkholderiaceae		0	2.6347e-05	0	0.000113482	0
	Ralstonia pickettii	Ralstonia	Burkholderiaceae		0	5	0	0	0			Ralstonia pickettii	Ralstonia	Burkholderiaceae		0	0.000131735	0	0	0
	Ralstonia solanacearum	Ralstonia	Burkholderiaceae		0	5	0	4	0			Ralstonia solanacearum	Ralstonia	Burkholderiaceae		0	0.000131735	0	0.000453926	0
		Ralstonia	Burkholderiaceae		0	0	0	1	0				Ralstonia	Burkholderiaceae		0	0	0	0.000113482	0
			Burkholderiaceae		1	45	0	5	0					Burkholderiaceae		0.000534474	0.00118561	0	0.000567408	0
	Arcobacter sp. L	Arcobacter	Campylobacteraceae		0	18	0	0	0			Arcobacter sp. L	Arcobacter	Campylobacteraceae		0	0.000474246	0	0	0
	Campylobacter concisus	Campylobacter	Campylobacteraceae		0	1	0	0	0			Campylobacter concisus	Campylobacter	Campylobacteraceae		0	2.6347e-05	0	0	0
	Campylobacter hominis	Campylobacter	Campylobacteraceae		0	11	0	0	0			Campylobacter hominis	Campylobacter	Campylobacteraceae		0	0.000289817	0	0	0
		Campylobacter	Campylobacteraceae		0	8	0	0	0				Campylobacter	Campylobacteraceae		0	0.000210776	0	0	0
	Sulfurospirillum deleyianum	Sulfurospirillum	Campylobacteraceae		0	5	0	0	0			Sulfurospirillum deleyianum	Sulfurospirillum	Campylobacteraceae		0	0.000131735	0	0	0
			Campylobacteraceae		0	5	0	1	0					Campylobacteraceae		0	0.000131735	0	0.000113482	0
	Carnobacterium maltaromaticum	Carnobacterium	Carnobacteriaceae		0	1	0	4	0			Carnobacterium maltaromaticum	Carnobacterium	Carnobacteriaceae		0	2.6347e-05	0	0.000453926	0
	Carnobacterium sp. 17-4	Carnobacterium	Carnobacteriaceae		0	4	0	1	0			Carnobacterium sp. 17-4	Carnobacterium	Carnobacteriaceae		0	0.000105388	0	0.000113482	0
	Carnobacterium sp. WN1359	Carnobacterium	Carnobacteriaceae		1	27	0	7	0			Carnobacterium sp. WN1359	Carnobacterium	Carnobacteriaceae		0.000534474	0.000711369	0	0.000794371	0
			Carnobacteriaceae		0	1	0	2	0					Carnobacteriaceae		0	2.6347e-05	0	0.000226963	0
	Catenulispora acidiphila	Catenulispora	Catenulisporaceae		0	10	0	1	0			Catenulispora acidiphila	Catenulispora	Catenulisporaceae		0	0.00026347	0	0.000113482	0
			Catenulisporaceae		0	3	0	0	0					Catenulisporaceae		0	7.9041e-05	0	0	0
	Asticcacaulis excentricus	Asticcacaulis	Caulobacteraceae		4	67	0	1	0			Asticcacaulis excentricus	Asticcacaulis	Caulobacteraceae		0.00213789	0.00176525	0	0.000113482	0
	Brevundimonas diminuta	Brevundimonas	Caulobacteraceae		0	2	0	1	0			Brevundimonas diminuta	Brevundimonas	Caulobacteraceae		0	5.2694e-05	0	0.000113482	0
	Brevundimonas subvibrioides	Brevundimonas	Caulobacteraceae		2	6	0	6	0			Brevundimonas subvibrioides	Brevundimonas	Caulobacteraceae		0.00106895	0.000158082	0	0.00068089	0
	Caulobacter segnis	Caulobacter	Caulobacteraceae		4	79	0	6	1			Caulobacter segnis	Caulobacter	Caulobacteraceae		0.00213789	0.00208141	0	0.00068089	0.0169492
	Caulobacter sp. K31	Caulobacter	Caulobacteraceae		1	16	0	1	0			Caulobacter sp. K31	Caulobacter	Caulobacteraceae		0.000534474	0.000421552	0	0.000113482	0
	Caulobacter vibrioides	Caulobacter	Caulobacteraceae		1	33	0	2	0			Caulobacter vibrioides	Caulobacter	Caulobacteraceae		0.000534474	0.000869451	0	0.000226963	0
		Caulobacter	Caulobacteraceae		0	16	0	0	0				Caulobacter	Caulobacteraceae		0	0.000421552	0	0	0
	Phenylobacterium zucineum	Phenylobacterium	Caulobacteraceae		2	14	0	1	0			Phenylobacterium zucineum	Phenylobacterium	Caulobacteraceae		0.00106895	0.000368858	0	0.000113482	0
			Caulobacteraceae		0	1	0	1	0					Caulobacteraceae		0	2.6347e-05	0	0.000113482	0
	Cellulomonas fimi	Cellulomonas	Cellulomonadaceae		6	20	0	4	0			Cellulomonas fimi	Cellulomonas	Cellulomonadaceae		0.00320684	0.00052694	0	0.000453926	0
	Cellulomonas flavigena	Cellulomonas	Cellulomonadaceae		1	44	0	3	0			Cellulomonas flavigena	Cellulomonas	Cellulomonadaceae		0.000534474	0.00115927	0	0.000340445	0
	[Cellvibrio] gilvus	Cellulomonas	Cellulomonadaceae		0	66	0	5	0			[Cellvibrio] gilvus	Cellulomonas	Cellulomonadaceae		0	0.0017389	0	0.000567408	0
		Cellulomonas	Cellulomonadaceae		0	4	0	0	0				Cellulomonas	Cellulomonadaceae		0	0.000105388	0	0	0
			Cellulomonadaceae		0	7	0	2	0					Cellulomonadaceae		0	0.000184429	0	0.000226963	0
	Allochromatium vinosum	Allochromatium	Chromatiaceae		0	2	0	0	0			Allochromatium vinosum	Allochromatium	Chromatiaceae		0	5.2694e-05	0	0	0
	Nitrosococcus oceani	Nitrosococcus	Chromatiaceae		0	4	0	0	0			Nitrosococcus oceani	Nitrosococcus	Chromatiaceae		0	0.000105388	0	0	0
	Nitrosococcus watsonii	Nitrosococcus	Chromatiaceae		0	1	0	1	0			Nitrosococcus watsonii	Nitrosococcus	Chromatiaceae		0	2.6347e-05	0	0.000113482	0
	Clostridium botulinum	Clostridium	Clostridiaceae		0	3	0	0	0			Clostridium botulinum	Clostridium	Clostridiaceae		0	7.9041e-05	0	0	0
	Clostridium kluyveri	Clostridium	Clostridiaceae		0	5	0	0	0			Clostridium kluyveri	Clostridium	Clostridiaceae		0	0.000131735	0	0	0
	Clostridium perfringens	Clostridium	Clostridiaceae		0	0	0	3	0			Clostridium perfringens	Clostridium	Clostridiaceae		0	0	0	0.000340445	0
	Clostridium sp. IBUN 22A	Clostridium	Clostridiaceae		0	5	0	0	0			Clostridium sp. IBUN 22A	Clostridium	Clostridiaceae		0	0.000131735	0	0	0
	Clostridium sp. M2/40	Clostridium	Clostridiaceae		0	0	0	1	0			Clostridium sp. M2/40	Clostridium	Clostridiaceae		0	0	0	0.000113482	0
		Clostridium	Clostridiaceae		0	1	0	0	0				Clostridium	Clostridiaceae		0	2.6347e-05	0	0	0
			Clostridiaceae		0	6	0	0	0					Clostridiaceae		0	0.000158082	0	0	0
	Acidovorax avenae	Acidovorax	Comamonadaceae		1	17	0	1	0			Acidovorax avenae	Acidovorax	Comamonadaceae		0.000534474	0.000447899	0	0.000113482	0
	Acidovorax citrulli	Acidovorax	Comamonadaceae		0	9	0	0	0			Acidovorax citrulli	Acidovorax	Comamonadaceae		0	0.000237123	0	0	0
	Acidovorax ebreus	Acidovorax	Comamonadaceae		15	110	2	12	0			Acidovorax ebreus	Acidovorax	Comamonadaceae		0.0080171	0.00289817	0.0136986	0.00136178	0
	Acidovorax sp. JS42	Acidovorax	Comamonadaceae		27	236	0	19	0			Acidovorax sp. JS42	Acidovorax	Comamonadaceae		0.0144308	0.00621789	0	0.00215615	0
	Acidovorax sp. KKS102	Acidovorax	Comamonadaceae		4	44	0	12	0			Acidovorax sp. KKS102	Acidovorax	Comamonadaceae		0.00213789	0.00115927	0	0.00136178	0
	Acidovorax sp. TP4	Acidovorax	Comamonadaceae		0	5	0	0	0			Acidovorax sp. TP4	Acidovorax	Comamonadaceae		0	0.000131735	0	0	0
		Acidovorax	Comamonadaceae		0	7	0	1	0				Acidovorax	Comamonadaceae		0	0.000184429	0	0.000113482	0
	Alicycliphilus denitrificans	Alicycliphilus	Comamonadaceae		7	16	0	8	1			Alicycliphilus denitrificans	Alicycliphilus	Comamonadaceae		0.00374131	0.000421552	0	0.000907853	0.0169492
	Comamonas testosteroni	Comamonas	Comamonadaceae		0	9	0	2	0			Comamonas testosteroni	Comamonas	Comamonadaceae		0	0.000237123	0	0.000226963	0
	Delftia acidovorans	Delftia	Comamonadaceae		6	3	0	1	0			Delftia acidovorans	Delftia	Comamonadaceae		0.00320684	7.9041e-05	0	0.000113482	0
	Delftia sp. Cs1-4	Delftia	Comamonadaceae		11	16	0	1	0			Delftia sp. Cs1-4	Delftia	Comamonadaceae		0.00587921	0.000421552	0	0.000113482	0
		Delftia	Comamonadaceae		6	17	0	11	0				Delftia	Comamonadaceae		0.00320684	0.000447899	0	0.0012483	0
	Polaromonas naphthalenivorans	Polaromonas	Comamonadaceae		3	8	0	0	0			Polaromonas naphthalenivorans	Polaromonas	Comamonadaceae		0.00160342	0.000210776	0	0	0
	Polaromonas sp. JS666	Polaromonas	Comamonadaceae		0	11	0	1	0			Polaromonas sp. JS666	Polaromonas	Comamonadaceae		0	0.000289817	0	0.000113482	0
	Ramlibacter tataouinensis	Ramlibacter	Comamonadaceae		0	26	0	4	0			Ramlibacter tataouinensis	Ramlibacter	Comamonadaceae		0	0.000685022	0	0.000453926	0
		Ramlibacter	Comamonadaceae		0	3	0	0	0				Ramlibacter	Comamonadaceae		0	7.9041e-05	0	0	0
	Rhodoferax ferrireducens	Rhodoferax	Comamonadaceae		0	1	0	2	0			Rhodoferax ferrireducens	Rhodoferax	Comamonadaceae		0	2.6347e-05	0	0.000226963	0
	Variovorax paradoxus	Variovorax	Comamonadaceae		7	42	0	5	0			Variovorax paradoxus	Variovorax	Comamonadaceae		0.00374131	0.00110657	0	0.000567408	0
	Verminephrobacter eiseniae	Verminephrobacter	Comamonadaceae		0	13	0	0	0			Verminephrobacter eiseniae	Verminephrobacter	Comamonadaceae		0	0.000342511	0	0	0
	Comamonadaceae bacterium A1		Comamonadaceae		0	3	0	0	0			Comamonadaceae bacterium A1		Comamonadaceae		0	7.9041e-05	0	0	0
	Comamonadaceae bacterium B1		Comamonadaceae		0	5	0	0	0			Comamonadaceae bacterium B1		Comamonadaceae		0	0.000131735	0	0	0
			Comamonadaceae		5	83	0	38	0					Comamonadaceae		0.00267237	0.0021868	0	0.0043123	0
	Conexibacter woesei	Conexibacter	Conexibacteraceae		0	35	0	1	0			Conexibacter woesei	Conexibacter	Conexibacteraceae		0	0.000922145	0	0.000113482	0
	Adlercreutzia equolifaciens	Adlercreutzia	Coriobacteriaceae		0	1	0	1	0			Adlercreutzia equolifaciens	Adlercreutzia	Coriobacteriaceae		0	2.6347e-05	0	0.000113482	0
	Eggerthella lenta	Eggerthella	Coriobacteriaceae		0	9	0	0	0			Eggerthella lenta	Eggerthella	Coriobacteriaceae		0	0.000237123	0	0	0
	Olsenella uli	Olsenella	Coriobacteriaceae		0	3	0	1	0			Olsenella uli	Olsenella	Coriobacteriaceae		0	7.9041e-05	0	0.000113482	0
	Corynebacterium argentoratense	Corynebacterium	Corynebacteriaceae		1	0	0	4	0			Corynebacterium argentoratense	Corynebacterium	Corynebacteriaceae		0.000534474	0	0	0.000453926	0
	Corynebacterium aurimucosum	Corynebacterium	Corynebacteriaceae		22	63	0	14	1			Corynebacterium aurimucosum	Corynebacterium	Corynebacteriaceae		0.0117584	0.00165986	0	0.00158874	0.0169492
	Corynebacterium bovis	Corynebacterium	Corynebacteriaceae		0	1	0	0	0			Corynebacterium bovis	Corynebacterium	Corynebacteriaceae		0	2.6347e-05	0	0	0
	Corynebacterium callunae	Corynebacterium	Corynebacteriaceae		1	32	0	1	0			Corynebacterium callunae	Corynebacterium	Corynebacteriaceae		0.000534474	0.000843104	0	0.000113482	0
	Corynebacterium casei	Corynebacterium	Corynebacteriaceae		6	59	0	4	0			Corynebacterium casei	Corynebacterium	Corynebacteriaceae		0.00320684	0.00155447	0	0.000453926	0
	Corynebacterium diphtheriae	Corynebacterium	Corynebacteriaceae		2	14	0	4	0			Corynebacterium diphtheriae	Corynebacterium	Corynebacteriaceae		0.00106895	0.000368858	0	0.000453926	0
	Corynebacterium efficiens	Corynebacterium	Corynebacteriaceae		0	4	0	3	0			Corynebacterium efficiens	Corynebacterium	Corynebacteriaceae		0	0.000105388	0	0.000340445	0
	Corynebacterium falsenii	Corynebacterium	Corynebacteriaceae		0	3	0	0	0			Corynebacterium falsenii	Corynebacterium	Corynebacteriaceae		0	7.9041e-05	0	0	0
	Corynebacterium glutamicum	Corynebacterium	Corynebacteriaceae		1	8	0	0	0			Corynebacterium glutamicum	Corynebacterium	Corynebacteriaceae		0.000534474	0.000210776	0	0	0
	Corynebacterium glycinophilum	Corynebacterium	Corynebacteriaceae		0	10	0	1	0			Corynebacterium glycinophilum	Corynebacterium	Corynebacteriaceae		0	0.00026347	0	0.000113482	0
	Corynebacterium halotolerans	Corynebacterium	Corynebacteriaceae		4	22	0	3	0			Corynebacterium halotolerans	Corynebacterium	Corynebacteriaceae		0.00213789	0.000579634	0	0.000340445	0
	Corynebacterium jeikeium	Corynebacterium	Corynebacteriaceae		1	7	0	2	0			Corynebacterium jeikeium	Corynebacterium	Corynebacteriaceae		0.000534474	0.000184429	0	0.000226963	0
	Corynebacterium kroppenstedtii	Corynebacterium	Corynebacteriaceae		1	2	0	1	0			Corynebacterium kroppenstedtii	Corynebacterium	Corynebacteriaceae		0.000534474	5.2694e-05	0	0.000113482	0
	Corynebacterium macginleyi	Corynebacterium	Corynebacteriaceae		0	3	0	0	0			Corynebacterium macginleyi	Corynebacterium	Corynebacteriaceae		0	7.9041e-05	0	0	0
	Corynebacterium maris	Corynebacterium	Corynebacteriaceae		6	47	0	5	0			Corynebacterium maris	Corynebacterium	Corynebacteriaceae		0.00320684	0.00123831	0	0.000567408	0
	Corynebacterium pseudotuberculosis	Corynebacterium	Corynebacteriaceae		0	3	0	0	0			Corynebacterium pseudotuberculosis	Corynebacterium	Corynebacteriaceae		0	7.9041e-05	0	0	0
	Corynebacterium resistens	Corynebacterium	Corynebacteriaceae		0	5	0	8	0			Corynebacterium resistens	Corynebacterium	Corynebacteriaceae		0	0.000131735	0	0.000907853	0
	Corynebacterium stationis	Corynebacterium	Corynebacteriaceae		1	0	0	0	0			Corynebacterium stationis	Corynebacterium	Corynebacteriaceae		0.000534474	0	0	0	0
	Corynebacterium striatum	Corynebacterium	Corynebacteriaceae		0	6	0	3	0			Corynebacterium striatum	Corynebacterium	Corynebacteriaceae		0	0.000158082	0	0.000340445	0
	Corynebacterium terpenotabidum	Corynebacterium	Corynebacteriaceae		0	5	0	12	0			Corynebacterium terpenotabidum	Corynebacterium	Corynebacteriaceae		0	0.000131735	0	0.00136178	0
	Corynebacterium ulcerans	Corynebacterium	Corynebacteriaceae		2	0	0	0	0			Corynebacterium ulcerans	Corynebacterium	Corynebacteriaceae		0.00106895	0	0	0	0
	Corynebacterium urealyticum	Corynebacterium	Corynebacteriaceae		1	17	0	2	0			Corynebacterium urealyticum	Corynebacterium	Corynebacteriaceae		0.000534474	0.000447899	0	0.000226963	0
	Corynebacterium variabile	Corynebacterium	Corynebacteriaceae		2	32	0	10	0			Corynebacterium variabile	Corynebacterium	Corynebacteriaceae		0.00106895	0.000843104	0	0.00113482	0
	Corynebacterium vitaeruminis	Corynebacterium	Corynebacteriaceae		1	27	0	1	0			Corynebacterium vitaeruminis	Corynebacterium	Corynebacteriaceae		0.000534474	0.000711369	0	0.000113482	0
		Corynebacterium	Corynebacteriaceae		20	30	0	16	0				Corynebacterium	Corynebacteriaceae		0.0106895	0.00079041	0	0.00181571	0
			Corynebacteriaceae		7	33	0	20	0					Corynebacteriaceae		0.00374131	0.000869451	0	0.00226963	0
			Cryomorphaceae		1	0	0	0	0					Cryomorphaceae		0.000534474	0	0	0	0
	Stigmatella aurantiaca	Stigmatella	Cystobacteraceae		1	4	0	1	0			Stigmatella aurantiaca	Stigmatella	Cystobacteraceae		0.000534474	0.000105388	0	0.000113482	0
	Dyadobacter fermentans	Dyadobacter	Cytophagaceae		0	5	0	2	0			Dyadobacter fermentans	Dyadobacter	Cytophagaceae		0	0.000131735	0	0.000226963	0
	Hymenobacter swuensis	Hymenobacter	Cytophagaceae		2	1	0	0	0			Hymenobacter swuensis	Hymenobacter	Cytophagaceae		0.00106895	2.6347e-05	0	0	0
	Leadbetterella byssophila	Leadbetterella	Cytophagaceae		0	13	0	0	0			Leadbetterella byssophila	Leadbetterella	Cytophagaceae		0	0.000342511	0	0	0
	Spirosoma linguale	Spirosoma	Cytophagaceae		0	1	0	1	0			Spirosoma linguale	Spirosoma	Cytophagaceae		0	2.6347e-05	0	0.000113482	0
	Deinococcus deserti	Deinococcus	Deinococcaceae		0	0	0	1	0			Deinococcus deserti	Deinococcus	Deinococcaceae		0	0	0	0.000113482	0
	Deinococcus geothermalis	Deinococcus	Deinococcaceae		2	1	0	0	0			Deinococcus geothermalis	Deinococcus	Deinococcaceae		0.00106895	2.6347e-05	0	0	0
	Deinococcus gobiensis	Deinococcus	Deinococcaceae		0	5	0	0	0			Deinococcus gobiensis	Deinococcus	Deinococcaceae		0	0.000131735	0	0	0
	Deinococcus maricopensis	Deinococcus	Deinococcaceae		1	0	0	1	0			Deinococcus maricopensis	Deinococcus	Deinococcaceae		0.000534474	0	0	0.000113482	0
	Deinococcus proteolyticus	Deinococcus	Deinococcaceae		0	35	0	8	0			Deinococcus proteolyticus	Deinococcus	Deinococcaceae		0	0.000922145	0	0.000907853	0
	Deinococcus radiodurans	Deinococcus	Deinococcaceae		0	22	0	1	0			Deinococcus radiodurans	Deinococcus	Deinococcaceae		0	0.000579634	0	0.000113482	0
		Deinococcus	Deinococcaceae		0	5	0	0	0				Deinococcus	Deinococcaceae		0	0.000131735	0	0	0
	Brachybacterium faecium	Brachybacterium	Dermabacteraceae		0	104	0	18	0			Brachybacterium faecium	Brachybacterium	Dermabacteraceae		0	0.00274009	0	0.00204267	0
	Brachybacterium sp. HC15	Brachybacterium	Dermabacteraceae		0	3	0	0	0			Brachybacterium sp. HC15	Brachybacterium	Dermabacteraceae		0	7.9041e-05	0	0	0
			Dermabacteraceae		0	8	0	0	0					Dermabacteraceae		0	0.000210776	0	0	0
	Kytococcus sedentarius	Kytococcus	Dermacoccaceae		9	90	0	20	0			Kytococcus sedentarius	Kytococcus	Dermacoccaceae		0.00481026	0.00237123	0	0.00226963	0
			Dermacoccaceae		0	1	0	1	0					Dermacoccaceae		0	2.6347e-05	0	0.000113482	0
	Desulfohalobium retbaense	Desulfohalobium	Desulfohalobiaceae		0	1	0	0	0			Desulfohalobium retbaense	Desulfohalobium	Desulfohalobiaceae		0	2.6347e-05	0	0	0
	Desulfovibrio magneticus	Desulfovibrio	Desulfovibrionaceae		0	2	0	0	0			Desulfovibrio magneticus	Desulfovibrio	Desulfovibrionaceae		0	5.2694e-05	0	0	0
	Desulfovibrio vulgaris	Desulfovibrio	Desulfovibrionaceae		0	1	0	0	0			Desulfovibrio vulgaris	Desulfovibrio	Desulfovibrionaceae		0	2.6347e-05	0	0	0
		Desulfovibrio	Desulfovibrionaceae		1	0	0	0	0				Desulfovibrio	Desulfovibrionaceae		0.000534474	0	0	0	0
	Desulfurobacterium thermolithotrophum	Desulfurobacterium	Desulfurobacteriaceae		0	0	0	1	0			Desulfurobacterium thermolithotrophum	Desulfurobacterium	Desulfurobacteriaceae		0	0	0	0.000113482	0
	Dietzia cercidiphylli	Dietzia	Dietziaceae		0	7	0	1	0			Dietzia cercidiphylli	Dietzia	Dietziaceae		0	0.000184429	0	0.000113482	0
	Dietzia sp. CQ4	Dietzia	Dietziaceae		0	3	0	0	0			Dietzia sp. CQ4	Dietzia	Dietziaceae		0	7.9041e-05	0	0	0
	Dietzia sp. DQ12-45-1b	Dietzia	Dietziaceae		0	0	0	2	0			Dietzia sp. DQ12-45-1b	Dietzia	Dietziaceae		0	0	0	0.000226963	0
	Dietzia sp. E1	Dietzia	Dietziaceae		1	5	0	0	0			Dietzia sp. E1	Dietzia	Dietziaceae		0.000534474	0.000131735	0	0	0
		Dietzia	Dietziaceae		0	6	0	10	0				Dietzia	Dietziaceae		0	0.000158082	0	0.00113482	0
			Dietziaceae		0	32	0	27	0					Dietziaceae		0	0.000843104	0	0.003064	0
	Alkalilimnicola ehrlichii	Alkalilimnicola	Ectothiorhodospiraceae		0	1	0	0	0			Alkalilimnicola ehrlichii	Alkalilimnicola	Ectothiorhodospiraceae		0	2.6347e-05	0	0	0
	Halorhodospira halochloris	Halorhodospira	Ectothiorhodospiraceae		1	0	0	0	0			Halorhodospira halochloris	Halorhodospira	Ectothiorhodospiraceae		0.000534474	0	0	0	0
	Thioalkalivibrio sp. K90mix	Thioalkalivibrio	Ectothiorhodospiraceae		1	0	0	0	0			Thioalkalivibrio sp. K90mix	Thioalkalivibrio	Ectothiorhodospiraceae		0.000534474	0	0	0	0
	Citrobacter amalonaticus	Citrobacter	Enterobacteriaceae		0	0	0	1	0			Citrobacter amalonaticus	Citrobacter	Enterobacteriaceae		0	0	0	0.000113482	0
	Citrobacter freundii	Citrobacter	Enterobacteriaceae		0	9	0	3	0			Citrobacter freundii	Citrobacter	Enterobacteriaceae		0	0.000237123	0	0.000340445	0
	Citrobacter koseri	Citrobacter	Enterobacteriaceae		0	0	0	1	0			Citrobacter koseri	Citrobacter	Enterobacteriaceae		0	0	0	0.000113482	0
	Cronobacter sakazakii	Cronobacter	Enterobacteriaceae		0	1	0	6	0			Cronobacter sakazakii	Cronobacter	Enterobacteriaceae		0	2.6347e-05	0	0.00068089	0
	Cronobacter zurichensis	Cronobacter	Enterobacteriaceae		0	0	0	1	0			Cronobacter zurichensis	Cronobacter	Enterobacteriaceae		0	0	0	0.000113482	0
	Enterobacter aerogenes	Enterobacter	Enterobacteriaceae		3	3	0	0	0			Enterobacter aerogenes	Enterobacter	Enterobacteriaceae		0.00160342	7.9041e-05	0	0	0
	Enterobacter asburiae	Enterobacter	Enterobacteriaceae		1	4	0	3	0			Enterobacter asburiae	Enterobacter	Enterobacteriaceae		0.000534474	0.000105388	0	0.000340445	0
	Enterobacter cloacae	Enterobacter	Enterobacteriaceae		2	55	0	12	0			Enterobacter cloacae	Enterobacter	Enterobacteriaceae		0.00106895	0.00144908	0	0.00136178	0
	Enterobacter lignolyticus	Enterobacter	Enterobacteriaceae		0	0	0	1	0			Enterobacter lignolyticus	Enterobacter	Enterobacteriaceae		0	0	0	0.000113482	0
	Enterobacter sp. 638	Enterobacter	Enterobacteriaceae		0	10	0	11	0			Enterobacter sp. 638	Enterobacter	Enterobacteriaceae		0	0.00026347	0	0.0012483	0
	Enterobacter sp. Ni15	Enterobacter	Enterobacteriaceae		0	0	0	1	0			Enterobacter sp. Ni15	Enterobacter	Enterobacteriaceae		0	0	0	0.000113482	0
	Enterobacter sp. R4-368	Enterobacter	Enterobacteriaceae		1	5	0	1	0			Enterobacter sp. R4-368	Enterobacter	Enterobacteriaceae		0.000534474	0.000131735	0	0.000113482	0
	uncultured Enterobacter sp.	Enterobacter	Enterobacteriaceae		0	1	0	0	0			uncultured Enterobacter sp.	Enterobacter	Enterobacteriaceae		0	2.6347e-05	0	0	0
	Erwinia amylovora	Erwinia	Enterobacteriaceae		0	0	0	1	0			Erwinia amylovora	Erwinia	Enterobacteriaceae		0	0	0	0.000113482	0
	Erwinia billingiae	Erwinia	Enterobacteriaceae		0	9	0	0	0			Erwinia billingiae	Erwinia	Enterobacteriaceae		0	0.000237123	0	0	0
	Erwinia tasmaniensis	Erwinia	Enterobacteriaceae		0	1	0	0	0			Erwinia tasmaniensis	Erwinia	Enterobacteriaceae		0	2.6347e-05	0	0	0
		Erwinia	Enterobacteriaceae		0	3	0	0	0				Erwinia	Enterobacteriaceae		0	7.9041e-05	0	0	0
	Escherichia coli	Escherichia	Enterobacteriaceae		21	833	0	405	1			Escherichia coli	Escherichia	Enterobacteriaceae		0.0112239	0.021947	0	0.0459601	0.0169492
	Escherichia fergusonii	Escherichia	Enterobacteriaceae		0	2	0	0	0			Escherichia fergusonii	Escherichia	Enterobacteriaceae		0	5.2694e-05	0	0	0
		Escherichia	Enterobacteriaceae		8	120	0	51	0				Escherichia	Enterobacteriaceae		0.00427579	0.00316164	0	0.00578756	0
	Klebsiella oxytoca	Klebsiella	Enterobacteriaceae		4	52	0	2	0			Klebsiella oxytoca	Klebsiella	Enterobacteriaceae		0.00213789	0.00137004	0	0.000226963	0
	Klebsiella pneumoniae	Klebsiella	Enterobacteriaceae		1	5	0	2	0			Klebsiella pneumoniae	Klebsiella	Enterobacteriaceae		0.000534474	0.000131735	0	0.000226963	0
		Klebsiella	Enterobacteriaceae		1	0	0	1	0				Klebsiella	Enterobacteriaceae		0.000534474	0	0	0.000113482	0
	Pantoea agglomerans	Pantoea	Enterobacteriaceae		2	0	0	1	0			Pantoea agglomerans	Pantoea	Enterobacteriaceae		0.00106895	0	0	0.000113482	0
	Pantoea ananatis	Pantoea	Enterobacteriaceae		2	24	0	13	0			Pantoea ananatis	Pantoea	Enterobacteriaceae		0.00106895	0.000632328	0	0.00147526	0
	Pantoea cypripedii	Pantoea	Enterobacteriaceae		0	0	0	1	0			Pantoea cypripedii	Pantoea	Enterobacteriaceae		0	0	0	0.000113482	0
	Pantoea endophytica	Pantoea	Enterobacteriaceae		0	0	0	1	0			Pantoea endophytica	Pantoea	Enterobacteriaceae		0	0	0	0.000113482	0
	Pantoea eucrina	Pantoea	Enterobacteriaceae		0	0	0	1	0			Pantoea eucrina	Pantoea	Enterobacteriaceae		0	0	0	0.000113482	0
	Pantoea sp. At-9b	Pantoea	Enterobacteriaceae		0	11	0	1	0			Pantoea sp. At-9b	Pantoea	Enterobacteriaceae		0	0.000289817	0	0.000113482	0
	Pantoea vagans	Pantoea	Enterobacteriaceae		2	33	0	36	0			Pantoea vagans	Pantoea	Enterobacteriaceae		0.00106895	0.000869451	0	0.00408534	0
		Pantoea	Enterobacteriaceae		0	6	0	0	0				Pantoea	Enterobacteriaceae		0	0.000158082	0	0	0
	Pectobacterium atrosepticum	Pectobacterium	Enterobacteriaceae		0	0	0	2	0			Pectobacterium atrosepticum	Pectobacterium	Enterobacteriaceae		0	0	0	0.000226963	0
	Pectobacterium carotovorum	Pectobacterium	Enterobacteriaceae		1	4	0	2	0			Pectobacterium carotovorum	Pectobacterium	Enterobacteriaceae		0.000534474	0.000105388	0	0.000226963	0
		Pectobacterium	Enterobacteriaceae		0	0	0	1	0				Pectobacterium	Enterobacteriaceae		0	0	0	0.000113482	0
	Rahnella aquatilis	Rahnella	Enterobacteriaceae		0	23	0	12	0			Rahnella aquatilis	Rahnella	Enterobacteriaceae		0	0.000605981	0	0.00136178	0
	Rahnella sp. Y9602	Rahnella	Enterobacteriaceae		3	90	1	52	0			Rahnella sp. Y9602	Rahnella	Enterobacteriaceae		0.00160342	0.00237123	0.00684931	0.00590104	0
		Rahnella	Enterobacteriaceae		1	10	0	8	0				Rahnella	Enterobacteriaceae		0.000534474	0.00026347	0	0.000907853	0
	Raoultella ornithinolytica	Raoultella	Enterobacteriaceae		0	4	0	1	0			Raoultella ornithinolytica	Raoultella	Enterobacteriaceae		0	0.000105388	0	0.000113482	0
	Salmonella enterica	Salmonella	Enterobacteriaceae		0	2	0	2	0			Salmonella enterica	Salmonella	Enterobacteriaceae		0	5.2694e-05	0	0.000226963	0
	Serratia liquefaciens	Serratia	Enterobacteriaceae		0	2	0	4	0			Serratia liquefaciens	Serratia	Enterobacteriaceae		0	5.2694e-05	0	0.000453926	0
	Serratia marcescens	Serratia	Enterobacteriaceae		2	14	0	4	0			Serratia marcescens	Serratia	Enterobacteriaceae		0.00106895	0.000368858	0	0.000453926	0
	Serratia proteamaculans	Serratia	Enterobacteriaceae		0	20	0	1	0			Serratia proteamaculans	Serratia	Enterobacteriaceae		0	0.00052694	0	0.000113482	0
		Serratia	Enterobacteriaceae		0	6	0	0	0				Serratia	Enterobacteriaceae		0	0.000158082	0	0	0
	Shigella dysenteriae	Shigella	Enterobacteriaceae		0	1	0	0	0			Shigella dysenteriae	Shigella	Enterobacteriaceae		0	2.6347e-05	0	0	0
	Shigella sonnei	Shigella	Enterobacteriaceae		0	3	0	0	0			Shigella sonnei	Shigella	Enterobacteriaceae		0	7.9041e-05	0	0	0
	Yersinia enterocolitica	Yersinia	Enterobacteriaceae		0	3	0	1	0			Yersinia enterocolitica	Yersinia	Enterobacteriaceae		0	7.9041e-05	0	0.000113482	0
	Yersinia pestis	Yersinia	Enterobacteriaceae		0	0	0	1	0			Yersinia pestis	Yersinia	Enterobacteriaceae		0	0	0	0.000113482	0
	Enterobacteriaceae bacterium strain FGI 57		Enterobacteriaceae		0	1	0	1	0			Enterobacteriaceae bacterium strain FGI 57		Enterobacteriaceae		0	2.6347e-05	0	0.000113482	0
	Plautia stali symbiont		Enterobacteriaceae		0	27	0	12	0			Plautia stali symbiont		Enterobacteriaceae		0	0.000711369	0	0.00136178	0
			Enterobacteriaceae		104	2191	1	1308	1					Enterobacteriaceae		0.0555853	0.0577263	0.00684931	0.148434	0.0169492
	Enterococcus faecium	Enterococcus	Enterococcaceae		0	4	0	0	0			Enterococcus faecium	Enterococcus	Enterococcaceae		0	0.000105388	0	0	0
		Enterococcus	Enterococcaceae		0	1	0	1	0				Enterococcus	Enterococcaceae		0	2.6347e-05	0	0.000113482	0
	Tetragenococcus halophilus	Tetragenococcus	Enterococcaceae		0	8	0	3	0			Tetragenococcus halophilus	Tetragenococcus	Enterococcaceae		0	0.000210776	0	0.000340445	0
			Enterococcaceae		2	32	0	1	0					Enterococcaceae		0.00106895	0.000843104	0	0.000113482	0
	Faecalitalea cylindroides	Faecalitalea	Erysipelotrichaceae		2	0	0	1	0			Faecalitalea cylindroides	Faecalitalea	Erysipelotrichaceae		0.00106895	0	0	0.000113482	0
	Erythrobacter litoralis	Erythrobacter	Erythrobacteraceae		1	25	0	9	0			Erythrobacter litoralis	Erythrobacter	Erythrobacteraceae		0.000534474	0.000658675	0	0.00102133	0
	Eubacterium rectale	Eubacterium	Eubacteriaceae		0	14	0	6	0			Eubacterium rectale	Eubacterium	Eubacteriaceae		0	0.000368858	0	0.00068089	0
	[Eubacterium] eligens	Eubacterium	Eubacteriaceae		0	0	1	0	0			[Eubacterium] eligens	Eubacterium	Eubacteriaceae		0	0	0.00684931	0	0
	Bergeyella zoohelcum	Bergeyella	Flavobacteriaceae		0	4	0	0	0			Bergeyella zoohelcum	Bergeyella	Flavobacteriaceae		0	0.000105388	0	0	0
	Capnocytophaga ochracea	Capnocytophaga	Flavobacteriaceae		1	11	0	1	0			Capnocytophaga ochracea	Capnocytophaga	Flavobacteriaceae		0.000534474	0.000289817	0	0.000113482	0
	Chryseobacterium haifense	Chryseobacterium	Flavobacteriaceae		0	7	0	0	0			Chryseobacterium haifense	Chryseobacterium	Flavobacteriaceae		0	0.000184429	0	0	0
	Chryseobacterium sp. MaI11-1	Chryseobacterium	Flavobacteriaceae		0	4	0	0	0			Chryseobacterium sp. MaI11-1	Chryseobacterium	Flavobacteriaceae		0	0.000105388	0	0	0
	Elizabethkingia sp. LA1-18	Elizabethkingia	Flavobacteriaceae		0	1	0	0	0			Elizabethkingia sp. LA1-18	Elizabethkingia	Flavobacteriaceae		0	2.6347e-05	0	0	0
	Flavobacterium indicum	Flavobacterium	Flavobacteriaceae		0	1	0	1	0			Flavobacterium indicum	Flavobacterium	Flavobacteriaceae		0	2.6347e-05	0	0.000113482	0
	Flavobacterium johnsoniae	Flavobacterium	Flavobacteriaceae		0	21	0	1	0			Flavobacterium johnsoniae	Flavobacterium	Flavobacteriaceae		0	0.000553287	0	0.000113482	0
	Flavobacterium psychrophilum	Flavobacterium	Flavobacteriaceae		1	0	0	0	0			Flavobacterium psychrophilum	Flavobacterium	Flavobacteriaceae		0.000534474	0	0	0	0
	Ornithobacterium rhinotracheale	Ornithobacterium	Flavobacteriaceae		0	4	0	0	0			Ornithobacterium rhinotracheale	Ornithobacterium	Flavobacteriaceae		0	0.000105388	0	0	0
		Polaribacter	Flavobacteriaceae		1	0	0	0	0				Polaribacter	Flavobacteriaceae		0.000534474	0	0	0	0
	Riemerella anatipestifer	Riemerella	Flavobacteriaceae		0	1	0	1	0			Riemerella anatipestifer	Riemerella	Flavobacteriaceae		0	2.6347e-05	0	0.000113482	0
	Weeksella virosa	Weeksella	Flavobacteriaceae		0	5	0	1	0			Weeksella virosa	Weeksella	Flavobacteriaceae		0	0.000131735	0	0.000113482	0
	Flavobacteriaceae bacterium 3519-10		Flavobacteriaceae		0	19	0	1	0			Flavobacteriaceae bacterium 3519-10		Flavobacteriaceae		0	0.000500593	0	0.000113482	0
			Flavobacteriaceae		1	2	0	0	0					Flavobacteriaceae		0.000534474	5.2694e-05	0	0	0
	Frankia alni	Frankia	Frankiaceae		1	1	0	0	0			Frankia alni	Frankia	Frankiaceae		0.000534474	2.6347e-05	0	0	0
	Frankia sp. CN3	Frankia	Frankiaceae		0	2	0	0	0			Frankia sp. CN3	Frankia	Frankiaceae		0	5.2694e-05	0	0	0
	Frankia sp. CcI3	Frankia	Frankiaceae		0	1	0	0	0			Frankia sp. CcI3	Frankia	Frankiaceae		0	2.6347e-05	0	0	0
	Frankia sp. EAN1pec	Frankia	Frankiaceae		0	9	0	0	0			Frankia sp. EAN1pec	Frankia	Frankiaceae		0	0.000237123	0	0	0
	Frankia sp. EuI1c	Frankia	Frankiaceae		1	4	0	3	0			Frankia sp. EuI1c	Frankia	Frankiaceae		0.000534474	0.000105388	0	0.000340445	0
	Frankia symbiont of Datisca glomerata	Frankia	Frankiaceae		0	3	0	0	0			Frankia symbiont of Datisca glomerata	Frankia	Frankiaceae		0	7.9041e-05	0	0	0
		Frankia	Frankiaceae		0	4	0	0	0				Frankia	Frankiaceae		0	0.000105388	0	0	0
			Frankiaceae		1	4	0	0	0					Frankiaceae		0.000534474	0.000105388	0	0	0
	Fusobacterium nucleatum	Fusobacterium	Fusobacteriaceae		6	8	0	2	0			Fusobacterium nucleatum	Fusobacterium	Fusobacteriaceae		0.00320684	0.000210776	0	0.000226963	0
	Sideroxydans lithotrophicus	Sideroxydans	Gallionellaceae		0	1	0	0	0			Sideroxydans lithotrophicus	Sideroxydans	Gallionellaceae		0	2.6347e-05	0	0	0
	Geobacter sulfurreducens	Geobacter	Geobacteraceae		1	0	0	0	0			Geobacter sulfurreducens	Geobacter	Geobacteraceae		0.000534474	0	0	0	0
	Blastococcus saxobsidens	Blastococcus	Geodermatophilaceae		9	104	0	5	0			Blastococcus saxobsidens	Blastococcus	Geodermatophilaceae		0.00481026	0.00274009	0	0.000567408	0
	Geodermatophilus obscurus	Geodermatophilus	Geodermatophilaceae		15	111	0	8	0			Geodermatophilus obscurus	Geodermatophilus	Geodermatophilaceae		0.0080171	0.00292452	0	0.000907853	0
	Modestobacter marinus	Modestobacter	Geodermatophilaceae		4	82	0	7	0			Modestobacter marinus	Modestobacter	Geodermatophilaceae		0.00213789	0.00216045	0	0.000794371	0
	Modestobacter sp. FXJ8.086	Modestobacter	Geodermatophilaceae		0	1	0	0	0			Modestobacter sp. FXJ8.086	Modestobacter	Geodermatophilaceae		0	2.6347e-05	0	0	0
			Geodermatophilaceae		1	14	0	5	0					Geodermatophilaceae		0.000534474	0.000368858	0	0.000567408	0
	Stackebrandtia nassauensis	Stackebrandtia	Glycomycetaceae		0	9	0	0	0			Stackebrandtia nassauensis	Stackebrandtia	Glycomycetaceae		0	0.000237123	0	0	0
	Gordonia bronchialis	Gordonia	Gordoniaceae		0	2	0	3	0			Gordonia bronchialis	Gordonia	Gordoniaceae		0	5.2694e-05	0	0.000340445	0
	Gordonia polyisoprenivorans	Gordonia	Gordoniaceae		1	26	0	2	0			Gordonia polyisoprenivorans	Gordonia	Gordoniaceae		0.000534474	0.000685022	0	0.000226963	0
	Gordonia sp. KTR9	Gordonia	Gordoniaceae		4	17	0	1	0			Gordonia sp. KTR9	Gordonia	Gordoniaceae		0.00213789	0.000447899	0	0.000113482	0
			Gordoniaceae		0	4	0	5	0					Gordoniaceae		0	0.000105388	0	0.000567408	0
	Chromohalobacter salexigens	Chromohalobacter	Halomonadaceae		0	2	0	1	0			Chromohalobacter salexigens	Chromohalobacter	Halomonadaceae		0	5.2694e-05	0	0.000113482	0
	Halomonas campaniensis	Halomonas	Halomonadaceae		0	1	0	0	0			Halomonas campaniensis	Halomonas	Halomonadaceae		0	2.6347e-05	0	0	0
	Halomonas elongata	Halomonas	Halomonadaceae		0	5	0	0	0			Halomonas elongata	Halomonas	Halomonadaceae		0	0.000131735	0	0	0
			Halomonadaceae		0	1	0	0	0					Halomonadaceae		0	2.6347e-05	0	0	0
	Sulfuricurvum kujiense	Sulfuricurvum	Helicobacteraceae		0	1	0	0	0			Sulfuricurvum kujiense	Sulfuricurvum	Helicobacteraceae		0	2.6347e-05	0	0	0
		Sulfuricurvum	Helicobacteraceae		0	5	0	0	0				Sulfuricurvum	Helicobacteraceae		0	0.000131735	0	0	0
	Wolinella succinogenes	Wolinella	Helicobacteraceae		1	10	0	103	0			Wolinella succinogenes	Wolinella	Helicobacteraceae		0.000534474	0.00026347	0	0.0116886	0
		Wolinella	Helicobacteraceae		0	0	0	2	0				Wolinella	Helicobacteraceae		0	0	0	0.000226963	0
			Helicobacteraceae		0	2	0	0	0					Helicobacteraceae		0	5.2694e-05	0	0	0
	Heliobacterium chlorum	Heliobacterium	Heliobacteriaceae		0	28	0	2	0			Heliobacterium chlorum	Heliobacterium	Heliobacteriaceae		0	0.000737716	0	0.000226963	0
	Hydrogenophilus thermoluteolus	Hydrogenophilus	Hydrogenophilaceae		0	0	0	1	0			Hydrogenophilus thermoluteolus	Hydrogenophilus	Hydrogenophilaceae		0	0	0	0.000113482	0
	Thiobacillus denitrificans	Thiobacillus	Hydrogenophilaceae		1	0	0	1	0			Thiobacillus denitrificans	Thiobacillus	Hydrogenophilaceae		0.000534474	0	0	0.000113482	0
		Thiobacillus	Hydrogenophilaceae		2	0	0	0	0				Thiobacillus	Hydrogenophilaceae		0.00106895	0	0	0	0
			Hydrogenophilaceae		1	0	0	0	0					Hydrogenophilaceae		0.000534474	0	0	0	0
	Hyphomicrobium denitrificans	Hyphomicrobium	Hyphomicrobiaceae		0	3	0	1	0			Hyphomicrobium denitrificans	Hyphomicrobium	Hyphomicrobiaceae		0	7.9041e-05	0	0.000113482	0
	Hyphomicrobium nitrativorans	Hyphomicrobium	Hyphomicrobiaceae		0	4	0	0	0			Hyphomicrobium nitrativorans	Hyphomicrobium	Hyphomicrobiaceae		0	0.000105388	0	0	0
	Pelagibacterium halotolerans	Pelagibacterium	Hyphomicrobiaceae		0	0	0	1	0			Pelagibacterium halotolerans	Pelagibacterium	Hyphomicrobiaceae		0	0	0	0.000113482	0
	Rhodomicrobium vannielii	Rhodomicrobium	Hyphomicrobiaceae		1	3	0	1	0			Rhodomicrobium vannielii	Rhodomicrobium	Hyphomicrobiaceae		0.000534474	7.9041e-05	0	0.000113482	0
			Hyphomicrobiaceae		1	0	0	0	0					Hyphomicrobiaceae		0.000534474	0	0	0	0
	Hyphomonas neptunium	Hyphomonas	Hyphomonadaceae		0	7	0	0	0			Hyphomonas neptunium	Hyphomonas	Hyphomonadaceae		0	0.000184429	0	0	0
	Idiomarina loihiensis	Idiomarina	Idiomarinaceae		0	0	0	1	0			Idiomarina loihiensis	Idiomarina	Idiomarinaceae		0	0	0	0.000113482	0
	Intrasporangium calvum	Intrasporangium	Intrasporangiaceae		3	53	0	4	0			Intrasporangium calvum	Intrasporangium	Intrasporangiaceae		0.00160342	0.00139639	0	0.000453926	0
		Intrasporangium	Intrasporangiaceae		0	1	0	0	0				Intrasporangium	Intrasporangiaceae		0	2.6347e-05	0	0	0
	Terrabacter sp. DBF63	Terrabacter	Intrasporangiaceae		0	15	0	0	0			Terrabacter sp. DBF63	Terrabacter	Intrasporangiaceae		0	0.000395205	0	0	0
	Terrabacter sp. YK3	Terrabacter	Intrasporangiaceae		0	1	0	0	0			Terrabacter sp. YK3	Terrabacter	Intrasporangiaceae		0	2.6347e-05	0	0	0
		Terrabacter	Intrasporangiaceae		0	1	0	0	0				Terrabacter	Intrasporangiaceae		0	2.6347e-05	0	0	0
			Intrasporangiaceae		0	8	0	2	0					Intrasporangiaceae		0	0.000210776	0	0.000226963	0
	Jonesia denitrificans	Jonesia	Jonesiaceae		0	4	0	7	0			Jonesia denitrificans	Jonesia	Jonesiaceae		0	0.000105388	0	0.000794371	0
	Kineococcus radiotolerans	Kineococcus	Kineosporiaceae		4	28	0	6	0			Kineococcus radiotolerans	Kineococcus	Kineosporiaceae		0.00213789	0.000737716	0	0.00068089	0
			Kineosporiaceae		0	5	0	1	0					Kineosporiaceae		0	0.000131735	0	0.000113482	0
	Haliangium ochraceum	Haliangium	Kofleriaceae		0	5	0	0	0			Haliangium ochraceum	Haliangium	Kofleriaceae		0	0.000131735	0	0	0
	[Ruminococcus] obeum	Blautia	Lachnospiraceae		1	10	0	4	0			[Ruminococcus] obeum	Blautia	Lachnospiraceae		0.000534474	0.00026347	0	0.000453926	0
	[Ruminococcus] torques	Blautia	Lachnospiraceae		4	4	0	3	0			[Ruminococcus] torques	Blautia	Lachnospiraceae		0.00213789	0.000105388	0	0.000340445	0
	Coprococcus catus	Coprococcus	Lachnospiraceae		0	22	0	0	0			Coprococcus catus	Coprococcus	Lachnospiraceae		0	0.000579634	0	0	0
	[Clostridium] saccharolyticum	Lachnoclostridium	Lachnospiraceae		1	0	0	1	0			[Clostridium] saccharolyticum	Lachnoclostridium	Lachnospiraceae		0.000534474	0	0	0.000113482	0
	Roseburia hominis	Roseburia	Lachnospiraceae		0	0	0	1	0			Roseburia hominis	Roseburia	Lachnospiraceae		0	0	0	0.000113482	0
	Roseburia intestinalis	Roseburia	Lachnospiraceae		0	2	2	3	0			Roseburia intestinalis	Roseburia	Lachnospiraceae		0	5.2694e-05	0.0136986	0.000340445	0
			Lachnospiraceae		2	4	2	0	0					Lachnospiraceae		0.00106895	0.000105388	0.0136986	0	0
	Lactobacillus acidophilus	Lactobacillus	Lactobacillaceae		1	10	0	2	0			Lactobacillus acidophilus	Lactobacillus	Lactobacillaceae		0.000534474	0.00026347	0	0.000226963	0
	Lactobacillus amylovorus	Lactobacillus	Lactobacillaceae		2	31	1	4	0			Lactobacillus amylovorus	Lactobacillus	Lactobacillaceae		0.00106895	0.000816757	0.00684931	0.000453926	0
	Lactobacillus brevis	Lactobacillus	Lactobacillaceae		0	1	0	2	0			Lactobacillus brevis	Lactobacillus	Lactobacillaceae		0	2.6347e-05	0	0.000226963	0
	Lactobacillus crispatus	Lactobacillus	Lactobacillaceae		2	9	0	6	0			Lactobacillus crispatus	Lactobacillus	Lactobacillaceae		0.00106895	0.000237123	0	0.00068089	0
	Lactobacillus curvatus	Lactobacillus	Lactobacillaceae		0	2	0	0	0			Lactobacillus curvatus	Lactobacillus	Lactobacillaceae		0	5.2694e-05	0	0	0
	Lactobacillus delbrueckii	Lactobacillus	Lactobacillaceae		1	0	0	0	0			Lactobacillus delbrueckii	Lactobacillus	Lactobacillaceae		0.000534474	0	0	0	0
	Lactobacillus fermentum	Lactobacillus	Lactobacillaceae		1	4	0	0	0			Lactobacillus fermentum	Lactobacillus	Lactobacillaceae		0.000534474	0.000105388	0	0	0
	Lactobacillus gasseri	Lactobacillus	Lactobacillaceae		0	2	0	2	0			Lactobacillus gasseri	Lactobacillus	Lactobacillaceae		0	5.2694e-05	0	0.000226963	0
	Lactobacillus helveticus	Lactobacillus	Lactobacillaceae		1	4	0	0	0			Lactobacillus helveticus	Lactobacillus	Lactobacillaceae		0.000534474	0.000105388	0	0	0
	Lactobacillus johnsonii	Lactobacillus	Lactobacillaceae		1	24	0	3	0			Lactobacillus johnsonii	Lactobacillus	Lactobacillaceae		0.000534474	0.000632328	0	0.000340445	0
	Lactobacillus kefiranofaciens	Lactobacillus	Lactobacillaceae		0	0	0	2	0			Lactobacillus kefiranofaciens	Lactobacillus	Lactobacillaceae		0	0	0	0.000226963	0
	Lactobacillus plantarum	Lactobacillus	Lactobacillaceae		1	38	0	4	0			Lactobacillus plantarum	Lactobacillus	Lactobacillaceae		0.000534474	0.00100119	0	0.000453926	0
	Lactobacillus reuteri	Lactobacillus	Lactobacillaceae		3	54	0	4	0			Lactobacillus reuteri	Lactobacillus	Lactobacillaceae		0.00160342	0.00142274	0	0.000453926	0
	Lactobacillus ruminis	Lactobacillus	Lactobacillaceae		1	1	0	0	0			Lactobacillus ruminis	Lactobacillus	Lactobacillaceae		0.000534474	2.6347e-05	0	0	0
	Lactobacillus sakei	Lactobacillus	Lactobacillaceae		1	3	0	1	0			Lactobacillus sakei	Lactobacillus	Lactobacillaceae		0.000534474	7.9041e-05	0	0.000113482	0
	Lactobacillus sanfranciscensis	Lactobacillus	Lactobacillaceae		0	124	0	2	0			Lactobacillus sanfranciscensis	Lactobacillus	Lactobacillaceae		0	0.00326703	0	0.000226963	0
		Lactobacillus	Lactobacillaceae		1	53	0	4	0				Lactobacillus	Lactobacillaceae		0.000534474	0.00139639	0	0.000453926	0
	Pediococcus pentosaceus	Pediococcus	Lactobacillaceae		0	6	0	0	0			Pediococcus pentosaceus	Pediococcus	Lactobacillaceae		0	0.000158082	0	0	0
			Lactobacillaceae		0	4	0	4	0					Lactobacillaceae		0	0.000105388	0	0.000453926	0
	Legionella longbeachae	Legionella	Legionellaceae		0	1	0	0	0			Legionella longbeachae	Legionella	Legionellaceae		0	2.6347e-05	0	0	0
	Leptotrichia buccalis	Leptotrichia	Leptotrichiaceae		0	10	0	19	0			Leptotrichia buccalis	Leptotrichia	Leptotrichiaceae		0	0.00026347	0	0.00215615	0
	Leuconostoc carnosum	Leuconostoc	Leuconostocaceae		0	8	0	8	0			Leuconostoc carnosum	Leuconostoc	Leuconostocaceae		0	0.000210776	0	0.000907853	0
	Leuconostoc citreum	Leuconostoc	Leuconostocaceae		0	19	0	1	0			Leuconostoc citreum	Leuconostoc	Leuconostocaceae		0	0.000500593	0	0.000113482	0
	Leuconostoc gelidum	Leuconostoc	Leuconostocaceae		0	1	0	1	0			Leuconostoc gelidum	Leuconostoc	Leuconostocaceae		0	2.6347e-05	0	0.000113482	0
	Leuconostoc mesenteroides	Leuconostoc	Leuconostocaceae		2	5	0	5	0			Leuconostoc mesenteroides	Leuconostoc	Leuconostocaceae		0.00106895	0.000131735	0	0.000567408	0
	Leuconostoc pseudomesenteroides	Leuconostoc	Leuconostocaceae		0	0	0	1	0			Leuconostoc pseudomesenteroides	Leuconostoc	Leuconostocaceae		0	0	0	0.000113482	0
		Leuconostoc	Leuconostocaceae		0	2	0	2	0				Leuconostoc	Leuconostocaceae		0	5.2694e-05	0	0.000226963	0
	Weissella thailandensis	Weissella	Leuconostocaceae		1	6	0	0	0			Weissella thailandensis	Weissella	Leuconostocaceae		0.000534474	0.000158082	0	0	0
			Leuconostocaceae		0	4	0	0	0					Leuconostocaceae		0	0.000105388	0	0	0
	Listeria ivanovii	Listeria	Listeriaceae		0	3	0	0	0			Listeria ivanovii	Listeria	Listeriaceae		0	7.9041e-05	0	0	0
	Listeria monocytogenes	Listeria	Listeriaceae		0	1	0	0	0			Listeria monocytogenes	Listeria	Listeriaceae		0	2.6347e-05	0	0	0
		Listeria	Listeriaceae		0	0	0	1	0				Listeria	Listeriaceae		0	0	0	0.000113482	0
			Listeriaceae		0	2	0	2	0					Listeriaceae		0	5.2694e-05	0	0.000226963	0
	Methylobacterium extorquens	Methylobacterium	Methylobacteriaceae		2	30	0	6	0			Methylobacterium extorquens	Methylobacterium	Methylobacteriaceae		0.00106895	0.00079041	0	0.00068089	0
	Methylobacterium nodulans	Methylobacterium	Methylobacteriaceae		0	3	0	1	0			Methylobacterium nodulans	Methylobacterium	Methylobacteriaceae		0	7.9041e-05	0	0.000113482	0
	Methylobacterium populi	Methylobacterium	Methylobacteriaceae		1	12	0	2	0			Methylobacterium populi	Methylobacterium	Methylobacteriaceae		0.000534474	0.000316164	0	0.000226963	0
	Methylobacterium radiotolerans	Methylobacterium	Methylobacteriaceae		5	32	0	3	0			Methylobacterium radiotolerans	Methylobacterium	Methylobacteriaceae		0.00267237	0.000843104	0	0.000340445	0
	Methylobacterium sp. 4-46	Methylobacterium	Methylobacteriaceae		0	9	0	2	0			Methylobacterium sp. 4-46	Methylobacterium	Methylobacteriaceae		0	0.000237123	0	0.000226963	0
		Methylobacterium	Methylobacteriaceae		0	1	0	1	0				Methylobacterium	Methylobacteriaceae		0	2.6347e-05	0	0.000113482	0
			Methylobacteriaceae		0	0	0	1	0					Methylobacteriaceae		0	0	0	0.000113482	0
			Methylococcaceae		1	0	0	0	0					Methylococcaceae		0.000534474	0	0	0	0
	Methylocystis sp. SC2	Methylocystis	Methylocystaceae		0	5	0	0	0			Methylocystis sp. SC2	Methylocystis	Methylocystaceae		0	0.000131735	0	0	0
	Methylotenera mobilis	Methylotenera	Methylophilaceae		0	0	0	1	0			Methylotenera mobilis	Methylotenera	Methylophilaceae		0	0	0	0.000113482	0
		Methylotenera	Methylophilaceae		0	2	0	0	0				Methylotenera	Methylophilaceae		0	5.2694e-05	0	0	0
	Agromyces albus	Agromyces	Microbacteriaceae		0	0	0	1	0			Agromyces albus	Agromyces	Microbacteriaceae		0	0	0	0.000113482	0
	Clavibacter michiganensis	Clavibacter	Microbacteriaceae		0	32	0	10	0			Clavibacter michiganensis	Clavibacter	Microbacteriaceae		0	0.000843104	0	0.00113482	0
	Leifsonia xyli	Leifsonia	Microbacteriaceae		0	31	0	5	0			Leifsonia xyli	Leifsonia	Microbacteriaceae		0	0.000816757	0	0.000567408	0
	Microbacterium lacticum	Microbacterium	Microbacteriaceae		0	0	0	2	0			Microbacterium lacticum	Microbacterium	Microbacteriaceae		0	0	0	0.000226963	0
	Microbacterium testaceum	Microbacterium	Microbacteriaceae		6	75	0	10	0			Microbacterium testaceum	Microbacterium	Microbacteriaceae		0.00320684	0.00197602	0	0.00113482	0
		Microbacterium	Microbacteriaceae		0	0	0	1	0				Microbacterium	Microbacteriaceae		0	0	0	0.000113482	0
			Microbacteriaceae		2	25	0	9	0					Microbacteriaceae		0.00106895	0.000658675	0	0.00102133	0
	Arthrobacter arilaitensis	Arthrobacter	Micrococcaceae		3	52	2	4	0			Arthrobacter arilaitensis	Arthrobacter	Micrococcaceae		0.00160342	0.00137004	0.0136986	0.000453926	0
	Arthrobacter aurescens	Arthrobacter	Micrococcaceae		0	0	0	1	0			Arthrobacter aurescens	Arthrobacter	Micrococcaceae		0	0	0	0.000113482	0
	Arthrobacter chlorophenolicus	Arthrobacter	Micrococcaceae		0	35	0	1	0			Arthrobacter chlorophenolicus	Arthrobacter	Micrococcaceae		0	0.000922145	0	0.000113482	0
	Arthrobacter phenanthrenivorans	Arthrobacter	Micrococcaceae		4	67	0	8	0			Arthrobacter phenanthrenivorans	Arthrobacter	Micrococcaceae		0.00213789	0.00176525	0	0.000907853	0
	Arthrobacter sp. AK-1	Arthrobacter	Micrococcaceae		0	3	0	0	0			Arthrobacter sp. AK-1	Arthrobacter	Micrococcaceae		0	7.9041e-05	0	0	0
	Arthrobacter sp. FB24	Arthrobacter	Micrococcaceae		1	14	0	6	0			Arthrobacter sp. FB24	Arthrobacter	Micrococcaceae		0.000534474	0.000368858	0	0.00068089	0
	Arthrobacter sp. J3-49	Arthrobacter	Micrococcaceae		0	3	0	2	0			Arthrobacter sp. J3-49	Arthrobacter	Micrococcaceae		0	7.9041e-05	0	0.000226963	0
	Arthrobacter sp. Rue61a	Arthrobacter	Micrococcaceae		0	4	0	0	0			Arthrobacter sp. Rue61a	Arthrobacter	Micrococcaceae		0	0.000105388	0	0	0
	uncultured Arthrobacter sp.	Arthrobacter	Micrococcaceae		0	2	0	0	0			uncultured Arthrobacter sp.	Arthrobacter	Micrococcaceae		0	5.2694e-05	0	0	0
		Arthrobacter	Micrococcaceae		0	19	0	0	0				Arthrobacter	Micrococcaceae		0	0.000500593	0	0	0
	Kocuria rhizophila	Kocuria	Micrococcaceae		4	69	0	9	0			Kocuria rhizophila	Kocuria	Micrococcaceae		0.00213789	0.00181794	0	0.00102133	0
	Micrococcus luteus	Micrococcus	Micrococcaceae		32	866	0	138	0			Micrococcus luteus	Micrococcus	Micrococcaceae		0.0171032	0.0228165	0	0.0156605	0
	Micrococcus sp. 28	Micrococcus	Micrococcaceae		0	12	0	1	0			Micrococcus sp. 28	Micrococcus	Micrococcaceae		0	0.000316164	0	0.000113482	0
	Micrococcus sp. V7	Micrococcus	Micrococcaceae		1	4	0	1	0			Micrococcus sp. V7	Micrococcus	Micrococcaceae		0.000534474	0.000105388	0	0.000113482	0
		Micrococcus	Micrococcaceae		0	7	0	1	0				Micrococcus	Micrococcaceae		0	0.000184429	0	0.000113482	0
	Renibacterium salmoninarum	Renibacterium	Micrococcaceae		0	3	0	0	0			Renibacterium salmoninarum	Renibacterium	Micrococcaceae		0	7.9041e-05	0	0	0
	Rothia dentocariosa	Rothia	Micrococcaceae		5	68	0	24	0			Rothia dentocariosa	Rothia	Micrococcaceae		0.00267237	0.0017916	0	0.00272356	0
	Rothia mucilaginosa	Rothia	Micrococcaceae		14	53	0	13	0			Rothia mucilaginosa	Rothia	Micrococcaceae		0.00748263	0.00139639	0	0.00147526	0
		Rothia	Micrococcaceae		2	0	0	0	0				Rothia	Micrococcaceae		0.00106895	0	0	0	0
			Micrococcaceae		2	30	0	6	0					Micrococcaceae		0.00106895	0.00079041	0	0.00068089	0
	Actinoplanes friuliensis	Actinoplanes	Micromonosporaceae		0	9	0	3	0			Actinoplanes friuliensis	Actinoplanes	Micromonosporaceae		0	0.000237123	0	0.000340445	0
	Actinoplanes missouriensis	Actinoplanes	Micromonosporaceae		2	7	0	0	0			Actinoplanes missouriensis	Actinoplanes	Micromonosporaceae		0.00106895	0.000184429	0	0	0
	Actinoplanes sp. N902-109	Actinoplanes	Micromonosporaceae		0	29	0	4	0			Actinoplanes sp. N902-109	Actinoplanes	Micromonosporaceae		0	0.000764063	0	0.000453926	0
	Actinoplanes sp. SE50/110	Actinoplanes	Micromonosporaceae		1	16	0	0	0			Actinoplanes sp. SE50/110	Actinoplanes	Micromonosporaceae		0.000534474	0.000421552	0	0	0
	uncultured Catellatospora sp.	Catellatospora	Micromonosporaceae		0	1	0	0	0			uncultured Catellatospora sp.	Catellatospora	Micromonosporaceae		0	2.6347e-05	0	0	0
	Micromonospora aurantiaca	Micromonospora	Micromonosporaceae		2	6	0	0	0			Micromonospora aurantiaca	Micromonospora	Micromonosporaceae		0.00106895	0.000158082	0	0	0
	Micromonospora sp. L5	Micromonospora	Micromonosporaceae		1	20	0	2	0			Micromonospora sp. L5	Micromonospora	Micromonosporaceae		0.000534474	0.00052694	0	0.000226963	0
		Micromonospora	Micromonosporaceae		0	3	0	0	0				Micromonospora	Micromonosporaceae		0	7.9041e-05	0	0	0
	Salinispora arenicola	Salinispora	Micromonosporaceae		0	3	0	0	0			Salinispora arenicola	Salinispora	Micromonosporaceae		0	7.9041e-05	0	0	0
	Salinispora tropica	Salinispora	Micromonosporaceae		0	5	0	0	0			Salinispora tropica	Salinispora	Micromonosporaceae		0	0.000131735	0	0	0
	Verrucosispora maris	Verrucosispora	Micromonosporaceae		1	20	0	2	0			Verrucosispora maris	Verrucosispora	Micromonosporaceae		0.000534474	0.00052694	0	0.000226963	0
			Micromonosporaceae		3	31	0	7	0					Micromonosporaceae		0.00160342	0.000816757	0	0.000794371	0
	Acinetobacter baumannii	Acinetobacter	Moraxellaceae		5	294	0	60	0			Acinetobacter baumannii	Acinetobacter	Moraxellaceae		0.00267237	0.00774602	0	0.0068089	0
	Acinetobacter baylyi	Acinetobacter	Moraxellaceae		0	13	0	0	0			Acinetobacter baylyi	Acinetobacter	Moraxellaceae		0	0.000342511	0	0	0
	Acinetobacter bereziniae	Acinetobacter	Moraxellaceae		0	0	0	1	0			Acinetobacter bereziniae	Acinetobacter	Moraxellaceae		0	0	0	0.000113482	0
	Acinetobacter bouvetii	Acinetobacter	Moraxellaceae		0	0	0	1	0			Acinetobacter bouvetii	Acinetobacter	Moraxellaceae		0	0	0	0.000113482	0
	Acinetobacter calcoaceticus	Acinetobacter	Moraxellaceae		1	84	1	16	0			Acinetobacter calcoaceticus	Acinetobacter	Moraxellaceae		0.000534474	0.00221315	0.00684931	0.00181571	0
	Acinetobacter haemolyticus	Acinetobacter	Moraxellaceae		1	2	0	0	0			Acinetobacter haemolyticus	Acinetobacter	Moraxellaceae		0.000534474	5.2694e-05	0	0	0
	Acinetobacter johnsonii	Acinetobacter	Moraxellaceae		1	4	0	6	0			Acinetobacter johnsonii	Acinetobacter	Moraxellaceae		0.000534474	0.000105388	0	0.00068089	0
	Acinetobacter junii	Acinetobacter	Moraxellaceae		0	0	0	1	0			Acinetobacter junii	Acinetobacter	Moraxellaceae		0	0	0	0.000113482	0
	Acinetobacter lwoffii	Acinetobacter	Moraxellaceae		0	25	0	1	0			Acinetobacter lwoffii	Acinetobacter	Moraxellaceae		0	0.000658675	0	0.000113482	0
	Acinetobacter nosocomialis	Acinetobacter	Moraxellaceae		0	7	0	1	0			Acinetobacter nosocomialis	Acinetobacter	Moraxellaceae		0	0.000184429	0	0.000113482	0
	Acinetobacter oleivorans	Acinetobacter	Moraxellaceae		6	41	0	12	0			Acinetobacter oleivorans	Acinetobacter	Moraxellaceae		0.00320684	0.00108023	0	0.00136178	0
	Acinetobacter pittii	Acinetobacter	Moraxellaceae		0	0	0	1	0			Acinetobacter pittii	Acinetobacter	Moraxellaceae		0	0	0	0.000113482	0
	Acinetobacter radioresistens	Acinetobacter	Moraxellaceae		1	0	0	0	0			Acinetobacter radioresistens	Acinetobacter	Moraxellaceae		0.000534474	0	0	0	0
	Acinetobacter sp.	Acinetobacter	Moraxellaceae		0	2	0	0	0			Acinetobacter sp.	Acinetobacter	Moraxellaceae		0	5.2694e-05	0	0	0
	Acinetobacter sp. 423D	Acinetobacter	Moraxellaceae		1	4	0	0	0			Acinetobacter sp. 423D	Acinetobacter	Moraxellaceae		0.000534474	0.000105388	0	0	0
	Acinetobacter sp. 50(2010)	Acinetobacter	Moraxellaceae		0	4	0	0	0			Acinetobacter sp. 50(2010)	Acinetobacter	Moraxellaceae		0	0.000105388	0	0	0
	Acinetobacter sp. AC423D	Acinetobacter	Moraxellaceae		0	2	0	0	0			Acinetobacter sp. AC423D	Acinetobacter	Moraxellaceae		0	5.2694e-05	0	0	0
	Acinetobacter sp. ADP1	Acinetobacter	Moraxellaceae		4	56	0	11	0			Acinetobacter sp. ADP1	Acinetobacter	Moraxellaceae		0.00213789	0.00147543	0	0.0012483	0
	Acinetobacter sp. BW3	Acinetobacter	Moraxellaceae		0	0	0	2	0			Acinetobacter sp. BW3	Acinetobacter	Moraxellaceae		0	0	0	0.000226963	0
	Acinetobacter sp. C42	Acinetobacter	Moraxellaceae		0	0	0	3	0			Acinetobacter sp. C42	Acinetobacter	Moraxellaceae		0	0	0	0.000340445	0
	Acinetobacter sp. EB104	Acinetobacter	Moraxellaceae		1	0	0	0	0			Acinetobacter sp. EB104	Acinetobacter	Moraxellaceae		0.000534474	0	0	0	0
	Acinetobacter sp. ED45-25	Acinetobacter	Moraxellaceae		0	0	0	2	0			Acinetobacter sp. ED45-25	Acinetobacter	Moraxellaceae		0	0	0	0.000226963	0
	Acinetobacter sp. LUH5605	Acinetobacter	Moraxellaceae		1	22	0	2	0			Acinetobacter sp. LUH5605	Acinetobacter	Moraxellaceae		0.000534474	0.000579634	0	0.000226963	0
	Acinetobacter sp. M-1	Acinetobacter	Moraxellaceae		0	13	0	0	0			Acinetobacter sp. M-1	Acinetobacter	Moraxellaceae		0	0.000342511	0	0	0
	Acinetobacter sp. M131	Acinetobacter	Moraxellaceae		3	15	0	7	0			Acinetobacter sp. M131	Acinetobacter	Moraxellaceae		0.00160342	0.000395205	0	0.000794371	0
	Acinetobacter sp. NFM2	Acinetobacter	Moraxellaceae		4	49	0	5	0			Acinetobacter sp. NFM2	Acinetobacter	Moraxellaceae		0.00213789	0.001291	0	0.000567408	0
	Acinetobacter sp. SE19	Acinetobacter	Moraxellaceae		0	0	0	1	0			Acinetobacter sp. SE19	Acinetobacter	Moraxellaceae		0	0	0	0.000113482	0
	Acinetobacter sp. V-26	Acinetobacter	Moraxellaceae		0	0	0	1	0			Acinetobacter sp. V-26	Acinetobacter	Moraxellaceae		0	0	0	0.000113482	0
	Acinetobacter venetianus	Acinetobacter	Moraxellaceae		1	37	0	4	0			Acinetobacter venetianus	Acinetobacter	Moraxellaceae		0.000534474	0.000974839	0	0.000453926	0
	uncultured Acinetobacter sp.	Acinetobacter	Moraxellaceae		0	2	0	2	0			uncultured Acinetobacter sp.	Acinetobacter	Moraxellaceae		0	5.2694e-05	0	0.000226963	0
		Acinetobacter	Moraxellaceae		0	133	0	36	0				Acinetobacter	Moraxellaceae		0	0.00350415	0	0.00408534	0
	Moraxella catarrhalis	Moraxella	Moraxellaceae		0	11	0	2	0			Moraxella catarrhalis	Moraxella	Moraxellaceae		0	0.000289817	0	0.000226963	0
	Moraxella osloensis	Moraxella	Moraxellaceae		0	5	0	0	0			Moraxella osloensis	Moraxella	Moraxellaceae		0	0.000131735	0	0	0
	uncultured Moraxella sp.	Moraxella	Moraxellaceae		0	8	0	1	0			uncultured Moraxella sp.	Moraxella	Moraxellaceae		0	0.000210776	0	0.000113482	0
		Moraxella	Moraxellaceae		0	2	0	0	0				Moraxella	Moraxellaceae		0	5.2694e-05	0	0	0
	Psychrobacter arcticus	Psychrobacter	Moraxellaceae		3	20	0	3	0			Psychrobacter arcticus	Psychrobacter	Moraxellaceae		0.00160342	0.00052694	0	0.000340445	0
	Psychrobacter cryohalolentis	Psychrobacter	Moraxellaceae		4	27	0	4	0			Psychrobacter cryohalolentis	Psychrobacter	Moraxellaceae		0.00213789	0.000711369	0	0.000453926	0
	Psychrobacter maritimus	Psychrobacter	Moraxellaceae		0	0	0	2	0			Psychrobacter maritimus	Psychrobacter	Moraxellaceae		0	0	0	0.000226963	0
	Psychrobacter sp. G	Psychrobacter	Moraxellaceae		2	4	0	4	0			Psychrobacter sp. G	Psychrobacter	Moraxellaceae		0.00106895	0.000105388	0	0.000453926	0
	Psychrobacter sp. PRwf-1	Psychrobacter	Moraxellaceae		0	19	0	3	0			Psychrobacter sp. PRwf-1	Psychrobacter	Moraxellaceae		0	0.000500593	0	0.000340445	0
		Psychrobacter	Moraxellaceae		3	3	0	4	0				Psychrobacter	Moraxellaceae		0.00160342	7.9041e-05	0	0.000453926	0
	Pseudomonas pavonaceae		Moraxellaceae		0	4	0	1	0			Pseudomonas pavonaceae		Moraxellaceae		0	0.000105388	0	0.000113482	0
			Moraxellaceae		4	91	0	25	0					Moraxellaceae		0.00213789	0.00239758	0	0.00283704	0
	Amycolicicoccus subflavus	Amycolicicoccus	Mycobacteriaceae		0	0	0	1	0			Amycolicicoccus subflavus	Amycolicicoccus	Mycobacteriaceae		0	0	0	0.000113482	0
	Mycobacterium abscessus	Mycobacterium	Mycobacteriaceae		0	8	0	0	0			Mycobacterium abscessus	Mycobacterium	Mycobacteriaceae		0	0.000210776	0	0	0
	Mycobacterium avium	Mycobacterium	Mycobacteriaceae		0	10	0	1	0			Mycobacterium avium	Mycobacterium	Mycobacteriaceae		0	0.00026347	0	0.000113482	0
	Mycobacterium chelonae	Mycobacterium	Mycobacteriaceae		0	3	0	0	0			Mycobacterium chelonae	Mycobacterium	Mycobacteriaceae		0	7.9041e-05	0	0	0
	Mycobacterium chubuense	Mycobacterium	Mycobacteriaceae		0	7	0	1	0			Mycobacterium chubuense	Mycobacterium	Mycobacteriaceae		0	0.000184429	0	0.000113482	0
	Mycobacterium gilvum	Mycobacterium	Mycobacteriaceae		2	4	0	3	0			Mycobacterium gilvum	Mycobacterium	Mycobacteriaceae		0.00106895	0.000105388	0	0.000340445	0
	Mycobacterium intracellulare	Mycobacterium	Mycobacteriaceae		0	3	0	0	0			Mycobacterium intracellulare	Mycobacterium	Mycobacteriaceae		0	7.9041e-05	0	0	0
	Mycobacterium rhodesiae	Mycobacterium	Mycobacteriaceae		1	17	0	0	0			Mycobacterium rhodesiae	Mycobacterium	Mycobacteriaceae		0.000534474	0.000447899	0	0	0
	Mycobacterium smegmatis	Mycobacterium	Mycobacteriaceae		1	38	0	2	0			Mycobacterium smegmatis	Mycobacterium	Mycobacteriaceae		0.000534474	0.00100119	0	0.000226963	0
	Mycobacterium sp. JDM601	Mycobacterium	Mycobacteriaceae		0	4	0	0	0			Mycobacterium sp. JDM601	Mycobacterium	Mycobacteriaceae		0	0.000105388	0	0	0
	Mycobacterium sp. JLS	Mycobacterium	Mycobacteriaceae		1	5	0	0	0			Mycobacterium sp. JLS	Mycobacterium	Mycobacteriaceae		0.000534474	0.000131735	0	0	0
	Mycobacterium sp. MCS	Mycobacterium	Mycobacteriaceae		0	4	0	0	0			Mycobacterium sp. MCS	Mycobacterium	Mycobacteriaceae		0	0.000105388	0	0	0
	Mycobacterium vanbaalenii	Mycobacterium	Mycobacteriaceae		0	9	0	0	0			Mycobacterium vanbaalenii	Mycobacterium	Mycobacteriaceae		0	0.000237123	0	0	0
		Mycobacterium	Mycobacteriaceae		3	30	0	10	0				Mycobacterium	Mycobacteriaceae		0.00160342	0.00079041	0	0.00113482	0
			Mycobacteriaceae		3	57	0	20	0					Mycobacteriaceae		0.00160342	0.00150178	0	0.00226963	0
	Mycoplasma gallinarum	Mycoplasma	Mycoplasmataceae		0	5	0	0	0			Mycoplasma gallinarum	Mycoplasma	Mycoplasmataceae		0	0.000131735	0	0	0
	Mycoplasma mobile	Mycoplasma	Mycoplasmataceae		0	4	0	0	0			Mycoplasma mobile	Mycoplasma	Mycoplasmataceae		0	0.000105388	0	0	0
	Corallococcus coralloides	Corallococcus	Myxococcaceae		0	30	0	0	0			Corallococcus coralloides	Corallococcus	Myxococcaceae		0	0.00079041	0	0	0
	Myxococcus fulvus	Myxococcus	Myxococcaceae		1	0	0	1	0			Myxococcus fulvus	Myxococcus	Myxococcaceae		0.000534474	0	0	0.000113482	0
	Myxococcus stipitatus	Myxococcus	Myxococcaceae		0	5	0	0	0			Myxococcus stipitatus	Myxococcus	Myxococcaceae		0	0.000131735	0	0	0
	Myxococcus xanthus	Myxococcus	Myxococcaceae		0	1	0	0	0			Myxococcus xanthus	Myxococcus	Myxococcaceae		0	2.6347e-05	0	0	0
	Nakamurella multipartita	Nakamurella	Nakamurellaceae		1	25	0	4	0			Nakamurella multipartita	Nakamurella	Nakamurellaceae		0.000534474	0.000658675	0	0.000453926	0
			Nakamurellaceae		0	0	0	1	0					Nakamurellaceae		0	0	0	0.000113482	0
	Neisseria cinerea	Neisseria	Neisseriaceae		0	4	0	0	0			Neisseria cinerea	Neisseria	Neisseriaceae		0	0.000105388	0	0	0
	Neisseria flavescens	Neisseria	Neisseriaceae		0	0	0	1	0			Neisseria flavescens	Neisseria	Neisseriaceae		0	0	0	0.000113482	0
	Neisseria gonorrhoeae	Neisseria	Neisseriaceae		4	4	0	1	0			Neisseria gonorrhoeae	Neisseria	Neisseriaceae		0.00213789	0.000105388	0	0.000113482	0
	Neisseria lactamica	Neisseria	Neisseriaceae		0	13	0	3	0			Neisseria lactamica	Neisseria	Neisseriaceae		0	0.000342511	0	0.000340445	0
	Neisseria meningitidis	Neisseria	Neisseriaceae		3	47	0	4	0			Neisseria meningitidis	Neisseria	Neisseriaceae		0.00160342	0.00123831	0	0.000453926	0
	Neisseria mucosa	Neisseria	Neisseriaceae		0	0	0	1	0			Neisseria mucosa	Neisseria	Neisseriaceae		0	0	0	0.000113482	0
		Neisseria	Neisseriaceae		2	12	0	5	0				Neisseria	Neisseriaceae		0.00106895	0.000316164	0	0.000567408	0
			Neisseriaceae		4	3	0	3	0					Neisseriaceae		0.00213789	7.9041e-05	0	0.000340445	0
	Nitrosospira multiformis	Nitrosospira	Nitrosomonadaceae		0	5	0	0	0			Nitrosospira multiformis	Nitrosospira	Nitrosomonadaceae		0	0.000131735	0	0	0
			Nitrosomonadaceae		0	4	0	0	0					Nitrosomonadaceae		0	0.000105388	0	0	0
	Nocardia asteroides	Nocardia	Nocardiaceae		0	1	0	1	0			Nocardia asteroides	Nocardia	Nocardiaceae		0	2.6347e-05	0	0.000113482	0
	Nocardia brasiliensis	Nocardia	Nocardiaceae		0	16	0	0	0			Nocardia brasiliensis	Nocardia	Nocardiaceae		0	0.000421552	0	0	0
	Nocardia cyriacigeorgica	Nocardia	Nocardiaceae		1	7	0	7	0			Nocardia cyriacigeorgica	Nocardia	Nocardiaceae		0.000534474	0.000184429	0	0.000794371	0
	Nocardia farcinica	Nocardia	Nocardiaceae		1	6	0	1	0			Nocardia farcinica	Nocardia	Nocardiaceae		0.000534474	0.000158082	0	0.000113482	0
	Nocardia nova	Nocardia	Nocardiaceae		0	8	0	0	0			Nocardia nova	Nocardia	Nocardiaceae		0	0.000210776	0	0	0
		Nocardia	Nocardiaceae		0	2	0	1	0				Nocardia	Nocardiaceae		0	5.2694e-05	0	0.000113482	0
	Rhodococcus equi	Rhodococcus	Nocardiaceae		0	3	0	4	0			Rhodococcus equi	Rhodococcus	Nocardiaceae		0	7.9041e-05	0	0.000453926	0
	Rhodococcus erythropolis	Rhodococcus	Nocardiaceae		0	7	0	12	0			Rhodococcus erythropolis	Rhodococcus	Nocardiaceae		0	0.000184429	0	0.00136178	0
	Rhodococcus fascians	Rhodococcus	Nocardiaceae		0	14	0	2	0			Rhodococcus fascians	Rhodococcus	Nocardiaceae		0	0.000368858	0	0.000226963	0
	Rhodococcus jostii	Rhodococcus	Nocardiaceae		1	0	0	1	0			Rhodococcus jostii	Rhodococcus	Nocardiaceae		0.000534474	0	0	0.000113482	0
	Rhodococcus opacus	Rhodococcus	Nocardiaceae		0	8	0	1	0			Rhodococcus opacus	Rhodococcus	Nocardiaceae		0	0.000210776	0	0.000113482	0
	Rhodococcus pyridinivorans	Rhodococcus	Nocardiaceae		0	21	0	17	0			Rhodococcus pyridinivorans	Rhodococcus	Nocardiaceae		0	0.000553287	0	0.00192919	0
	Rhodococcus ruber	Rhodococcus	Nocardiaceae		0	0	0	2	0			Rhodococcus ruber	Rhodococcus	Nocardiaceae		0	0	0	0.000226963	0
	Rhodococcus sp. DK17	Rhodococcus	Nocardiaceae		1	0	0	0	0			Rhodococcus sp. DK17	Rhodococcus	Nocardiaceae		0.000534474	0	0	0	0
	Rhodococcus sp. PDD-31b-7	Rhodococcus	Nocardiaceae		0	0	0	1	0			Rhodococcus sp. PDD-31b-7	Rhodococcus	Nocardiaceae		0	0	0	0.000113482	0
		Rhodococcus	Nocardiaceae		0	6	0	4	0				Rhodococcus	Nocardiaceae		0	0.000158082	0	0.000453926	0
			Nocardiaceae		5	53	0	35	0					Nocardiaceae		0.00267237	0.00139639	0	0.00397186	0
	Aeromicrobium erythreum	Aeromicrobium	Nocardioidaceae		0	1	0	0	0			Aeromicrobium erythreum	Aeromicrobium	Nocardioidaceae		0	2.6347e-05	0	0	0
	Kribbella flavida	Kribbella	Nocardioidaceae		1	46	0	5	0			Kribbella flavida	Kribbella	Nocardioidaceae		0.000534474	0.00121196	0	0.000567408	0
	Kribbella koreensis	Kribbella	Nocardioidaceae		0	2	0	0	0			Kribbella koreensis	Kribbella	Nocardioidaceae		0	5.2694e-05	0	0	0
	Nocardioides sp. JS614	Nocardioides	Nocardioidaceae		5	299	0	15	0			Nocardioides sp. JS614	Nocardioides	Nocardioidaceae		0.00267237	0.00787775	0	0.00170222	0
	Nocardioides sp. KP7	Nocardioides	Nocardioidaceae		0	1	0	0	0			Nocardioides sp. KP7	Nocardioides	Nocardioidaceae		0	2.6347e-05	0	0	0
	uncultured Nocardioides sp.	Nocardioides	Nocardioidaceae		0	1	0	0	0			uncultured Nocardioides sp.	Nocardioides	Nocardioidaceae		0	2.6347e-05	0	0	0
			Nocardioidaceae		1	1	0	1	0					Nocardioidaceae		0.000534474	2.6347e-05	0	0.000113482	0
	Nocardiopsis alba	Nocardiopsis	Nocardiopsaceae		1	17	0	4	0			Nocardiopsis alba	Nocardiopsis	Nocardiopsaceae		0.000534474	0.000447899	0	0.000453926	0
	Nocardiopsis dassonvillei	Nocardiopsis	Nocardiopsaceae		4	31	0	12	0			Nocardiopsis dassonvillei	Nocardiopsis	Nocardiopsaceae		0.00213789	0.000816757	0	0.00136178	0
		Nocardiopsis	Nocardiopsaceae		0	0	0	1	0				Nocardiopsis	Nocardiopsaceae		0	0	0	0.000113482	0
	Thermobifida fusca	Thermobifida	Nocardiopsaceae		0	4	0	1	0			Thermobifida fusca	Thermobifida	Nocardiopsaceae		0	0.000105388	0	0.000113482	0
			Nocardiopsaceae		0	4	0	2	0					Nocardiopsaceae		0	0.000105388	0	0.000226963	0
			Nostocaceae		0	0	0	2	0					Nostocaceae		0	0	0	0.000226963	0
	Oleispira antarctica	Oleispira	Oceanospirillaceae		0	0	0	1	0			Oleispira antarctica	Oleispira	Oceanospirillaceae		0	0	0	0.000113482	0
	Thalassolituus oleivorans	Thalassolituus	Oceanospirillaceae		0	3	0	0	0			Thalassolituus oleivorans	Thalassolituus	Oceanospirillaceae		0	7.9041e-05	0	0	0
	Herbaspirillum seropedicae	Herbaspirillum	Oxalobacteraceae		0	5	0	2	0			Herbaspirillum seropedicae	Herbaspirillum	Oxalobacteraceae		0	0.000131735	0	0.000226963	0
	uncultured Herbaspirillum sp.	Herbaspirillum	Oxalobacteraceae		0	0	0	1	0			uncultured Herbaspirillum sp.	Herbaspirillum	Oxalobacteraceae		0	0	0	0.000113482	0
	Herminiimonas arsenicoxydans	Herminiimonas	Oxalobacteraceae		0	4	0	1	0			Herminiimonas arsenicoxydans	Herminiimonas	Oxalobacteraceae		0	0.000105388	0	0.000113482	0
	Janthinobacterium agaricidamnosum	Janthinobacterium	Oxalobacteraceae		0	1	0	3	0			Janthinobacterium agaricidamnosum	Janthinobacterium	Oxalobacteraceae		0	2.6347e-05	0	0.000340445	0
			Oxalobacteraceae		0	6	0	4	0					Oxalobacteraceae		0	0.000158082	0	0.000453926	0
	Actinobacillus pleuropneumoniae	Actinobacillus	Pasteurellaceae		0	1	0	0	0			Actinobacillus pleuropneumoniae	Actinobacillus	Pasteurellaceae		0	2.6347e-05	0	0	0
		Actinobacillus	Pasteurellaceae		0	2	0	0	0				Actinobacillus	Pasteurellaceae		0	5.2694e-05	0	0	0
	Aggregatibacter actinomycetemcomitans	Aggregatibacter	Pasteurellaceae		0	8	0	0	0			Aggregatibacter actinomycetemcomitans	Aggregatibacter	Pasteurellaceae		0	0.000210776	0	0	0
	Aggregatibacter aphrophilus	Aggregatibacter	Pasteurellaceae		8	18	0	0	0			Aggregatibacter aphrophilus	Aggregatibacter	Pasteurellaceae		0.00427579	0.000474246	0	0	0
	[Mannheimia] succiniciproducens	Basfia	Pasteurellaceae		0	1	0	0	0			[Mannheimia] succiniciproducens	Basfia	Pasteurellaceae		0	2.6347e-05	0	0	0
	Haemophilus influenzae	Haemophilus	Pasteurellaceae		4	6	0	1	0			Haemophilus influenzae	Haemophilus	Pasteurellaceae		0.00213789	0.000158082	0	0.000113482	0
	Haemophilus parainfluenzae	Haemophilus	Pasteurellaceae		4	45	0	27	0			Haemophilus parainfluenzae	Haemophilus	Pasteurellaceae		0.00213789	0.00118561	0	0.003064	0
	Haemophilus sp.	Haemophilus	Pasteurellaceae		0	0	0	1	0			Haemophilus sp.	Haemophilus	Pasteurellaceae		0	0	0	0.000113482	0
	Pasteurella multocida	Pasteurella	Pasteurellaceae		0	3	0	0	0			Pasteurella multocida	Pasteurella	Pasteurellaceae		0	7.9041e-05	0	0	0
			Pasteurellaceae		0	9	0	0	0					Pasteurellaceae		0	0.000237123	0	0	0
	Anaerococcus prevotii	Anaerococcus	Peptoniphilaceae		3	62	0	28	0			Anaerococcus prevotii	Anaerococcus	Peptoniphilaceae		0.00160342	0.00163351	0	0.00317749	0
	Finegoldia magna	Finegoldia	Peptoniphilaceae		4	95	0	23	0			Finegoldia magna	Finegoldia	Peptoniphilaceae		0.00213789	0.00250296	0	0.00261008	0
	Peptoniphilus asaccharolyticus	Peptoniphilus	Peptoniphilaceae		0	0	0	2	0			Peptoniphilus asaccharolyticus	Peptoniphilus	Peptoniphilaceae		0	0	0	0.000226963	0
	Filifactor alocis	Filifactor	Peptostreptococcaceae		0	2	0	1	0			Filifactor alocis	Filifactor	Peptostreptococcaceae		0	5.2694e-05	0	0.000113482	0
	[Clostridium] sticklandii	Peptoclostridium	Peptostreptococcaceae		3	5	0	0	0			[Clostridium] sticklandii	Peptoclostridium	Peptostreptococcaceae		0.00160342	0.000131735	0	0	0
		Peptoclostridium	Peptostreptococcaceae		0	0	0	1	0				Peptoclostridium	Peptostreptococcaceae		0	0	0	0.000113482	0
	Chelativorans sp. BNC1	Chelativorans	Phyllobacteriaceae		0	3	0	0	0			Chelativorans sp. BNC1	Chelativorans	Phyllobacteriaceae		0	7.9041e-05	0	0	0
	Mesorhizobium australicum	Mesorhizobium	Phyllobacteriaceae		1	2	0	0	0			Mesorhizobium australicum	Mesorhizobium	Phyllobacteriaceae		0.000534474	5.2694e-05	0	0	0
	Mesorhizobium ciceri	Mesorhizobium	Phyllobacteriaceae		3	2	0	0	0			Mesorhizobium ciceri	Mesorhizobium	Phyllobacteriaceae		0.00160342	5.2694e-05	0	0	0
	Mesorhizobium huakuii	Mesorhizobium	Phyllobacteriaceae		0	0	0	3	0			Mesorhizobium huakuii	Mesorhizobium	Phyllobacteriaceae		0	0	0	0.000340445	0
	Mesorhizobium opportunistum	Mesorhizobium	Phyllobacteriaceae		0	6	0	0	0			Mesorhizobium opportunistum	Mesorhizobium	Phyllobacteriaceae		0	0.000158082	0	0	0
		Mesorhizobium	Phyllobacteriaceae		1	0	0	0	0				Mesorhizobium	Phyllobacteriaceae		0.000534474	0	0	0	0
	Thioalkalimicrobium aerophilum	Thioalkalimicrobium	Piscirickettsiaceae		0	2	0	0	0			Thioalkalimicrobium aerophilum	Thioalkalimicrobium	Piscirickettsiaceae		0	5.2694e-05	0	0	0
			Piscirickettsiaceae		1	0	0	0	0					Piscirickettsiaceae		0.000534474	0	0	0	0
	Planctomyces brasiliensis	Planctomyces	Planctomycetaceae		0	1	0	0	0			Planctomyces brasiliensis	Planctomyces	Planctomycetaceae		0	2.6347e-05	0	0	0
	Singulisphaera acidiphila	Singulisphaera	Planctomycetaceae		4	0	0	0	0			Singulisphaera acidiphila	Singulisphaera	Planctomycetaceae		0.00213789	0	0	0	0
			Planctomycetaceae		0	1	0	0	0					Planctomycetaceae		0	2.6347e-05	0	0	0
	Bhargavaea cecembensis	Bhargavaea	Planococcaceae		0	0	0	3	0			Bhargavaea cecembensis	Bhargavaea	Planococcaceae		0	0	0	0.000340445	0
	Planococcus citreus	Planococcus	Planococcaceae		0	0	0	1	0			Planococcus citreus	Planococcus	Planococcaceae		0	0	0	0.000113482	0
	Solibacillus silvestris	Solibacillus	Planococcaceae		0	5	0	0	0			Solibacillus silvestris	Solibacillus	Planococcaceae		0	0.000131735	0	0	0
			Planococcaceae		0	0	0	1	0					Planococcaceae		0	0	0	0.000113482	0
	Sorangium cellulosum	Sorangium	Polyangiaceae		1	1	0	1	0			Sorangium cellulosum	Sorangium	Polyangiaceae		0.000534474	2.6347e-05	0	0.000113482	0
	Barnesiella viscericola	Barnesiella	Porphyromonadaceae		0	2	0	1	0			Barnesiella viscericola	Barnesiella	Porphyromonadaceae		0	5.2694e-05	0	0.000113482	0
		Butyricimonas	Porphyromonadaceae		0	1	0	0	0				Butyricimonas	Porphyromonadaceae		0	2.6347e-05	0	0	0
	Odoribacter splanchnicus	Odoribacter	Porphyromonadaceae		0	7	0	0	0			Odoribacter splanchnicus	Odoribacter	Porphyromonadaceae		0	0.000184429	0	0	0
	Parabacteroides distasonis	Parabacteroides	Porphyromonadaceae		2	5	2	1	0			Parabacteroides distasonis	Parabacteroides	Porphyromonadaceae		0.00106895	0.000131735	0.0136986	0.000113482	0
		Parabacteroides	Porphyromonadaceae		0	0	1	0	0				Parabacteroides	Porphyromonadaceae		0	0	0.00684931	0	0
	Porphyromonas asaccharolytica	Porphyromonas	Porphyromonadaceae		0	9	0	0	0			Porphyromonas asaccharolytica	Porphyromonas	Porphyromonadaceae		0	0.000237123	0	0	0
	Porphyromonas gingivalis	Porphyromonas	Porphyromonadaceae		0	4	0	11	0			Porphyromonas gingivalis	Porphyromonas	Porphyromonadaceae		0	0.000105388	0	0.0012483	0
	Tannerella forsythia	Tannerella	Porphyromonadaceae		0	8	0	0	0			Tannerella forsythia	Tannerella	Porphyromonadaceae		0	0.000210776	0	0	0
			Porphyromonadaceae		0	6	0	1	0					Porphyromonadaceae		0	0.000158082	0	0.000113482	0
	Prevotella dentalis	Prevotella	Prevotellaceae		0	6	0	0	0			Prevotella dentalis	Prevotella	Prevotellaceae		0	0.000158082	0	0	0
	Prevotella denticola	Prevotella	Prevotellaceae		0	14	0	2	0			Prevotella denticola	Prevotella	Prevotellaceae		0	0.000368858	0	0.000226963	0
	Prevotella intermedia	Prevotella	Prevotellaceae		0	31	0	7	0			Prevotella intermedia	Prevotella	Prevotellaceae		0	0.000816757	0	0.000794371	0
	Prevotella melaninogenica	Prevotella	Prevotellaceae		1	59	0	11	0			Prevotella melaninogenica	Prevotella	Prevotellaceae		0.000534474	0.00155447	0	0.0012483	0
	Prevotella nigrescens	Prevotella	Prevotellaceae		0	0	0	1	0			Prevotella nigrescens	Prevotella	Prevotellaceae		0	0	0	0.000113482	0
	Prevotella sp. oral taxon 299	Prevotella	Prevotellaceae		0	9	0	3	0			Prevotella sp. oral taxon 299	Prevotella	Prevotellaceae		0	0.000237123	0	0.000340445	0
		Prevotella	Prevotellaceae		0	7	0	0	0				Prevotella	Prevotellaceae		0	0.000184429	0	0	0
	Isoptericola variabilis	Isoptericola	Promicromonosporaceae		2	26	0	5	0			Isoptericola variabilis	Isoptericola	Promicromonosporaceae		0.00106895	0.000685022	0	0.000567408	0
	Xylanimonas cellulosilytica	Xylanimonas	Promicromonosporaceae		1	47	0	0	0			Xylanimonas cellulosilytica	Xylanimonas	Promicromonosporaceae		0.000534474	0.00123831	0	0	0
			Promicromonosporaceae		0	13	0	1	0					Promicromonosporaceae		0	0.000342511	0	0.000113482	0
	Microlunatus phosphovorus	Microlunatus	Propionibacteriaceae		2	7	0	0	0			Microlunatus phosphovorus	Microlunatus	Propionibacteriaceae		0.00106895	0.000184429	0	0	0
	Propionibacterium acidipropionici	Propionibacterium	Propionibacteriaceae		1	17	0	2	0			Propionibacterium acidipropionici	Propionibacterium	Propionibacteriaceae		0.000534474	0.000447899	0	0.000226963	0
	Propionibacterium acnes	Propionibacterium	Propionibacteriaceae		560	12793	12	2631	34			Propionibacterium acnes	Propionibacterium	Propionibacteriaceae		0.299305	0.337057	0.0821918	0.29857	0.576271
[truncated: 379 more rows]

## Sheet: Viruses (NT)
Number of reads aligning to Viral genbank entries following alignment to all of NCBI nt (edit distance cutoff 12). Table representing read counts (A) or fraction of reads in this category (B)
[truncated: 40 more rows]

[truncated: 1 more sheets: Viruses (NT+Balamuthia contigs)]
